# Supplementary material for: Age constraint for the Moreno Hill Formation (Zuni Basin) by CA-TIMS and LA-ICP-MS detrital zircon geochronology
Source: PeerJ. 2021 Mar 9;9:e10948. doi: 10.7717/peerj.10948 (PMC7953880; doi:10.7717/peerj.10948)
Supplement: Supplemental Information 1 — Results for all detrital zircon samples, including isotope and concentration data. Th (in ppm) is Thorium concentration measured in parts per million; U (in ppm) is Uranium concentration in parts per million. Both 207Pb/235U and error calculated at ±2σ and 206Pb/238U and error calculated at ±2σ were used to calculate the error correction (Error Corr.). The ratio values for 206Pb/238U, 207Pb/206Pb, and 207Pb/206Pb with all error calculated at ±2σ. Omitted grains that failed the 5% filter based on a 207Pb/235U and 206Pb/238U are included within the final tables, but are indicated in red text. [file peerj-09-10948-s001.xls]

## Sheet: PlotDat2
Source sheet	data	17	8.38701e-06
Plot name	ProbDens2	17.007	8.56062e-06
Plot Type	16	17.014	8.73762e-06
1st free col	5	17.021	8.91808e-06
Sigma Level	2	17.028	9.10207e-06
Absolute Errs	TRUE	17.035	9.28964e-06
Symbol Type	5	17.042	9.48086e-06
Inverse Plot	FALSE	17.049	9.67579e-06
Color Plot	FALSE	17.056	9.87451e-06
3D plot	FALSE	17.063	1.00771e-05
Linear	FALSE	17.07	1.02836e-05
Data Range	AD6:AE55	17.077	1.04941e-05
Filled Symbols	TRUE	17.084	1.07086e-05
ConcAge	FALSE	17.091	1.09273e-05
ConcSwap	FALSE	17.098	1.11502e-05
1st Symbol-row	1	17.105	1.13773e-05
		17.112	1.16089e-05
		17.119	1.18448e-05
		17.126	1.20853e-05
		17.133	1.23304e-05
		17.14	1.25801e-05
		17.147	1.28346e-05
		17.154	1.3094e-05
		17.161	1.33583e-05
		17.168	1.36276e-05
		17.175	1.39019e-05
		17.182	1.41815e-05
		17.189	1.44664e-05
		17.196	1.47566e-05
		17.203	1.50524e-05
		17.21	1.53536e-05
		17.217	1.56606e-05
		17.224	1.59732e-05
		17.231	1.62918e-05
		17.238	1.66163e-05
		17.245	1.69875e-05
		17.252	1.73254e-05
		17.259	1.76697e-05
		17.266	1.8041e-05
		17.273	1.8399e-05
		17.28	1.87636e-05
		17.287	1.91349e-05
		17.294	1.95132e-05
		17.301	1.98985e-05
		17.308	2.02909e-05
		17.315	2.06905e-05
		17.322	2.10976e-05
		17.329	2.15121e-05
		17.336	2.19343e-05
		17.343	2.23643e-05
		17.35	2.28021e-05
		17.357	2.32479e-05
		17.364	2.3702e-05
		17.371	2.41643e-05
		17.378	2.46351e-05
		17.385	2.51144e-05
		17.392	2.56025e-05
		17.399	2.60994e-05
		17.406	2.66054e-05
		17.413	2.71205e-05
		17.42	2.7645e-05
		17.427	2.81789e-05
		17.434	2.87225e-05
		17.441	2.92759e-05
		17.448	2.98392e-05
		17.455	3.04127e-05
		17.462	3.09965e-05
		17.469	3.15907e-05
		17.476	3.21955e-05
		17.483	3.28112e-05
		17.49	3.34379e-05
		17.497	3.40757e-05
		17.504	3.47453e-05
		17.511	3.54066e-05
		17.518	3.60998e-05
		17.525	3.67855e-05
		17.532	3.74833e-05
		17.539	3.81935e-05
		17.546	3.89163e-05
		17.553	3.96518e-05
		17.56	4.04003e-05
		17.567	4.1162e-05
		17.574	4.1937e-05
		17.581	4.27257e-05
		17.588	4.35282e-05
		17.595	4.43447e-05
		17.602	4.51755e-05
		17.609	4.60209e-05
		17.616	4.68809e-05
		17.623	4.7756e-05
		17.63	4.86462e-05
		17.637	4.95519e-05
		17.644	5.04733e-05
		17.651	5.14107e-05
		17.658	5.23642e-05
		17.665	5.33343e-05
		17.672	5.4321e-05
		17.679	5.53248e-05
		17.686	5.63458e-05
		17.693	5.73844e-05
		17.7	5.84408e-05
		17.707	5.95355e-05
		17.714	6.06291e-05
		17.721	6.17413e-05
		17.728	6.28725e-05
		17.735	6.4023e-05
		17.742	6.51931e-05
		17.749	6.6383e-05
		17.756	6.75932e-05
		17.763	6.88239e-05
		17.77	7.00755e-05
		17.777	7.13482e-05
		17.784	7.26424e-05
		17.791	7.39584e-05
		17.798	7.52966e-05
		17.805	7.66574e-05
		17.812	7.80409e-05
		17.819	7.94477e-05
		17.826	8.08781e-05
		17.833	8.23324e-05
		17.84	8.3811e-05
		17.847	8.53143e-05
		17.854	8.68427e-05
		17.861	8.83965e-05
		17.868	8.99762e-05
		17.875	9.15821e-05
		17.882	9.32146e-05
		17.889	9.48741e-05
		17.896	9.65612e-05
		17.903	9.8276e-05
		17.91	0.000100039
		17.917	0.000101812
		17.924	0.000103614
		17.931	0.000105445
		17.938	0.000107307
		17.945	0.000109199
		17.952	0.000111122
		17.959	0.000113077
		17.966	0.000115064
		17.973	0.000117083
		17.98	0.000119135
		17.987	0.00012122
		17.994	0.000123339
		18.001	0.000125493
		18.008	0.000127682
		18.015	0.000129906
		18.022	0.000132166
		18.029	0.000134463
		18.036	0.000136797
		18.043	0.000139168
		18.05	0.000141578
		18.057	0.000144026
		18.064	0.000146514
		18.071	0.000149042
		18.078	0.00015161
		18.085	0.000154219
		18.092	0.00015687
		18.099	0.000159564
		18.106	0.0001623
		18.113	0.00016508
		18.12	0.000167905
		18.127	0.000170774
		18.134	0.000173689
		18.141	0.00017665
		18.148	0.000179658
		18.155	0.000182713
		18.162	0.000185817
		18.169	0.00018897
		18.176	0.000192173
		18.183	0.000195426
		18.19	0.00019875
		18.197	0.000202107
		18.204	0.000205517
		18.211	0.00020898
		18.218	0.000212497
		18.225	0.00021607
		18.232	0.000219719
		18.239	0.000223404
		18.246	0.000227147
		18.253	0.000230949
		18.26	0.000234809
		18.267	0.00023873
		18.274	0.000242711
		18.281	0.000246755
		18.288	0.000250881
		18.295	0.000255051
		18.302	0.000259286
		18.309	0.000263586
		18.316	0.000267953
		18.323	0.000272387
		18.33	0.000276889
		18.337	0.00028146
		18.344	0.000286102
		18.351	0.000290815
		18.358	0.000295601
		18.365	0.000300459
		18.372	0.000305392
		18.379	0.000310401
		18.386	0.000315485
		18.393	0.000320648
		18.4	0.000325889
		18.407	0.00033121
		18.414	0.000336611
		18.421	0.000342095
		18.428	0.000347662
		18.435	0.000353334
		18.442	0.000359071
		18.449	0.000364896
		18.456	0.000370808
		18.463	0.00037681
		18.47	0.000382923
		18.477	0.000389148
		18.484	0.000395427
		18.491	0.000401801
		18.498	0.000408271
		18.505	0.000414837
		18.512	0.000421523
		18.519	0.000428289
		18.526	0.000435156
		18.533	0.000442125
		18.54	0.000449198
		18.547	0.000456377
		18.554	0.000463663
		18.561	0.000471057
		18.568	0.000478562
		18.575	0.000486177
		18.582	0.000493906
		18.589	0.000501749
		18.596	0.000509728
		18.603	0.000517806
		18.61	0.000526003
		18.617	0.000534321
		18.624	0.000542761
		18.631	0.000551346
		18.638	0.000560037
		18.645	0.000568857
		18.652	0.000577806
		18.659	0.000586886
		18.666	0.000596099
		18.673	0.000605447
		18.68	0.000614931
		18.687	0.000624554
		18.694	0.000634318
		18.701	0.000644223
		18.708	0.000654293
		18.715	0.00066449
		18.722	0.000674835
		18.729	0.00068533
		18.736	0.000695976
		18.743	0.000706777
		18.75	0.000717735
		18.757	0.00072885
		18.764	0.000740126
		18.771	0.000751564
		18.778	0.000763167
		18.785	0.000774957
		18.792	0.000786896
		18.799	0.000799007
		18.806	0.000811291
		18.813	0.000823751
		18.82	0.000836389
		18.827	0.000849207
		18.834	0.000862208
		18.841	0.000875395
		18.848	0.000888769
		18.855	0.000902333
		18.862	0.000916089
		18.869	0.000930041
		18.876	0.00094421
		18.883	0.00095856
		18.89	0.000973112
		18.897	0.00098787
		18.904	0.00100284
		18.911	0.00101801
		18.918	0.0010334
		18.925	0.00104901
		18.932	0.00106483
		18.939	0.00108088
		18.946	0.00109715
		18.953	0.00111365
		18.96	0.00113037
		18.967	0.00114733
		18.974	0.00116453
		18.981	0.00118197
		18.988	0.00119966
		18.995	0.00121759
		19.002	0.00123576
		19.009	0.00125418
		19.016	0.00127288
		19.023	0.00129183
		19.03	0.00131103
		19.037	0.00133049
		19.044	0.00135023
		19.051	0.00137023
		19.058	0.0013905
		19.065	0.00141105
		19.072	0.00143188
		19.079	0.001453
		19.086	0.0014744
		19.093	0.00149609
		19.1	0.00151808
		19.107	0.00154036
		19.114	0.00156295
		19.121	0.00158584
		19.128	0.00160904
		19.135	0.00163255
		19.142	0.00165638
		19.149	0.00168053
		19.156	0.001705
		19.163	0.0017298
		19.17	0.00175493
		19.177	0.0017804
		19.184	0.00180621
		19.191	0.00183236
		19.198	0.00185885
		19.205	0.0018857
		19.212	0.00191291
		19.219	0.00194047
		19.226	0.0019684
		19.233	0.0019967
		19.24	0.00202536
		19.247	0.00205443
		19.254	0.00208386
		19.261	0.00211367
		19.268	0.00214387
		19.275	0.00217446
		19.282	0.00220546
		19.289	0.00223685
		19.296	0.00226866
		19.303	0.00230087
		19.31	0.00233351
		19.317	0.00236658
		19.324	0.00240006
		19.331	0.00243397
		19.338	0.00246832
		19.345	0.00250311
		19.352	0.00253834
		19.359	0.00257402
		19.366	0.00261016
		19.373	0.00264676
		19.38	0.00268382
		19.387	0.00272135
		19.394	0.00275936
		19.401	0.00279785
		19.408	0.00283682
		19.415	0.00287628
		19.422	0.00291624
		19.429	0.0029567
		19.436	0.00299768
		19.443	0.00303916
		19.45	0.00308115
		19.457	0.00312367
		19.464	0.00316671
		19.471	0.00321029
		19.478	0.0032544
		19.485	0.00329908
		19.492	0.00334431
		19.499	0.00339008
		19.506	0.00343641
		19.513	0.0034833
		19.52	0.00353077
		19.527	0.00357882
		19.534	0.00362745
		19.541	0.00367669
		19.548	0.0037265
		19.555	0.00377692
		19.562	0.00382795
		19.569	0.00387959
		19.576	0.00393185
		19.583	0.00398474
		19.59	0.00403826
		19.597	0.00409242
		19.604	0.00414722
		19.611	0.00420267
		19.618	0.00425878
		19.625	0.00431556
		19.632	0.004373
		19.639	0.00443112
		19.646	0.00448992
		19.653	0.00454941
		19.66	0.0046096
		19.667	0.00467049
		19.674	0.00473209
		19.681	0.0047944
		19.688	0.00485744
		19.695	0.0049212
		19.702	0.0049857
		19.709	0.00505095
		19.716	0.00511694
		19.723	0.00518368
		19.73	0.00525121
		19.737	0.00531949
		19.744	0.00538857
		19.751	0.00545841
		19.758	0.00552904
		19.765	0.00560047
		19.772	0.0056727
		19.779	0.00574575
		19.786	0.00581961
		19.793	0.0058943
		19.8	0.00596983
		19.807	0.00604619
		19.814	0.00612341
		19.821	0.00620148
		19.828	0.00628041
		19.835	0.00636021
		19.842	0.00644089
		19.849	0.00652245
		19.856	0.00660491
		19.863	0.00668826
		19.87	0.00677253
		19.877	0.0068577
		19.884	0.00694381
		19.891	0.00703084
		19.898	0.00711883
		19.905	0.00720775
		19.912	0.00729762
		19.919	0.00738846
		19.926	0.00748026
		19.933	0.00757304
		19.94	0.00766681
		19.947	0.00776157
		19.954	0.00785733
		19.961	0.0079541
		19.968	0.00805189
		19.975	0.0081507
		19.982	0.00825055
		19.989	0.00835144
		19.996	0.00845338
		20.003	0.00855638
		20.01	0.00866045
		20.017	0.00876559
		20.024	0.00887181
		20.031	0.00897913
		20.038	0.00908755
		20.045	0.00919707
		20.052	0.00930771
		20.059	0.00941948
		20.066	0.00953238
		20.073	0.00964643
		20.08	0.00976163
		20.087	0.00987798
		20.094	0.00999551
		20.101	0.0101142
		20.108	0.0102341
		20.115	0.0103552
		20.122	0.0104775
		20.129	0.010601
		20.136	0.0107257
		20.143	0.0108517
		20.15	0.0109789
		20.157	0.0111073
		20.164	0.011237
		20.171	0.011368
		20.178	0.0115002
		20.185	0.0116338
		20.192	0.0117686
		20.199	0.0119047
		20.206	0.0120422
		20.213	0.0121809
		20.22	0.012321
		20.227	0.0124625
		20.234	0.0126052
		20.241	0.0127494
		20.248	0.0128949
		20.255	0.0130418
		20.262	0.0131901
		20.269	0.0133398
		20.276	0.0134909
		20.283	0.0136434
		20.29	0.0137973
		20.297	0.0139527
		20.304	0.0141096
		20.311	0.0142679
		20.318	0.0144276
		20.325	0.0145888
		20.332	0.0147516
		20.339	0.0149158
		20.346	0.0150815
		20.353	0.0152487
		20.36	0.0154175
		20.367	0.0155878
		20.374	0.0157597
		20.381	0.0159331
		20.388	0.0161081
		20.395	0.0162846
		20.402	0.0164628
		20.409	0.0166425
		20.416	0.0168239
		20.423	0.0170069
		20.43	0.0171915
		20.437	0.0173777
		20.444	0.0175656
		20.451	0.0177552
		20.458	0.0179465
		20.465	0.0181394
		20.472	0.018334
		20.479	0.0185303
		20.486	0.0187284
		20.493	0.0189282
		20.5	0.0191297
		20.507	0.019333
		20.514	0.019538
		20.521	0.0197448
		20.528	0.0199534
		20.535	0.0201638
		20.542	0.020376
		20.549	0.02059
		20.556	0.0208058
		20.563	0.0210235
		20.57	0.0212431
		20.577	0.0214645
		20.584	0.0216877
		20.591	0.0219129
		20.598	0.02214
		20.605	0.0223689
		20.612	0.0225998
		20.619	0.0228326
		20.626	0.0230674
		20.633	0.0233041
		20.64	0.0235428
		20.647	0.0237835
		20.654	0.0240262
		20.661	0.0242708
		20.668	0.0245175
		20.675	0.0247662
		20.682	0.025017
		20.689	0.0252698
		20.696	0.0255247
		20.703	0.0257816
		20.71	0.0260407
		20.717	0.0263018
		20.724	0.0265651
		20.731	0.0268304
		20.738	0.0270979
		20.745	0.0273676
		20.752	0.0276394
		20.759	0.0279134
		20.766	0.0281896
		20.773	0.028468
		20.78	0.0287486
		20.787	0.0290314
		20.794	0.0293164
		20.801	0.0296037
		20.808	0.0298933
		20.815	0.0301851
		20.822	0.0304792
		20.829	0.0307757
		20.836	0.0310744
		20.843	0.0313754
		20.85	0.0316788
		20.857	0.0319845
		20.864	0.0322926
		20.871	0.0326031
		20.878	0.0329159
		20.885	0.0332311
		20.892	0.0335488
		20.899	0.0338689
		20.906	0.0341914
		20.913	0.0345163
		20.92	0.0348437
		20.927	0.0351736
		20.934	0.035506
		20.941	0.0358408
		20.948	0.0361782
		20.955	0.0365181
		20.962	0.0368605
		20.969	0.0372055
		20.976	0.037553
		20.983	0.0379031
		20.99	0.0382557
		20.997	0.038611
		21.004	0.0389689
		21.011	0.0393293
		21.018	0.0396924
		21.025	0.0400582
		21.032	0.0404266
		21.039	0.0407976
		21.046	0.0411714
		21.053	0.0415478
		21.06	0.0419269
		21.067	0.0423087
		21.074	0.0426932
		21.081	0.0430805
		21.088	0.0434705
		21.095	0.0438633
		21.102	0.0442588
		21.109	0.0446571
		21.116	0.0450581
		21.123	0.045462
		21.13	0.0458687
		21.137	0.0462782
		21.144	0.0466905
		21.151	0.0471056
		21.158	0.0475236
		21.165	0.0479444
		21.172	0.0483681
		21.179	0.0487947
		21.186	0.0492242
		21.193	0.0496565
		21.2	0.0500918
		21.207	0.0505299
		21.214	0.050971
		21.221	0.051415
		21.228	0.0518619
		21.235	0.0523118
		21.242	0.0527646
		21.249	0.0532203
		21.256	0.0536791
		21.263	0.0541408
		21.27	0.0546055
		21.277	0.0550731
		21.284	0.0555438
		21.291	0.0560174
		21.298	0.0564941
		21.305	0.0569737
		21.312	0.0574564
		21.319	0.0579421
		21.326	0.0584308
		21.333	0.0589225
		21.34	0.0594173
		21.347	0.0599151
		21.354	0.0604159
		21.361	0.0609198
		21.368	0.0614267
		21.375	0.0619367
		21.382	0.0624497
		21.389	0.0629658
		21.396	0.0634849
		21.403	0.0640071
		21.41	0.0645324
		21.417	0.0650607
		21.424	0.0655921
		21.431	0.0661265
		21.438	0.066664
		21.445	0.0672046
		21.452	0.0677482
		21.459	0.0682949
		21.466	0.0688446
		21.473	0.0693974
		21.48	0.0699532
		21.487	0.0705121
		21.494	0.071074
		21.501	0.071639
		21.508	0.072207
		21.515	0.0727781
		21.522	0.0733521
		21.529	0.0739292
		21.536	0.0745093
		21.543	0.0750925
		21.55	0.0756786
		21.557	0.0762678
		21.564	0.0768599
		21.571	0.077455
		21.578	0.0780531
		21.585	0.0786541
		21.592	0.0792582
		21.599	0.0798651
		21.606	0.080475
		21.613	0.0810878
		21.62	0.0817036
		21.627	0.0823222
		21.634	0.0829437
		21.641	0.0835681
		21.648	0.0841954
		21.655	0.0848255
		21.662	0.0854585
		21.669	0.0860943
		21.676	0.0867329
		21.683	0.0873743
		21.69	0.0880184
		21.697	0.0886653
		21.704	0.089315
		21.711	0.0899673
		21.718	0.0906224
		21.725	0.0912801
		21.732	0.0919405
		21.739	0.0926036
		21.746	0.0932693
		21.753	0.0939375
		21.76	0.0946084
		21.767	0.0952818
		21.774	0.0959578
		21.781	0.0966362
		21.788	0.0973171
		21.795	0.0980005
		21.802	0.0986863
		21.809	0.0993745
		21.816	0.100065
		21.823	0.100758
		21.83	0.101453
		21.837	0.102151
		21.844	0.102851
		21.851	0.103553
		21.858	0.104257
		21.865	0.104964
		21.872	0.105672
		21.879	0.106383
		21.886	0.107096
		21.893	0.10781
		21.9	0.108527
		21.907	0.109246
		21.914	0.109967
		21.921	0.110689
		21.928	0.111414
		21.935	0.11214
		21.942	0.112869
		21.949	0.113598
		21.956	0.11433
		21.963	0.115063
		21.97	0.115798
		21.977	0.116535
		21.984	0.117273
		21.991	0.118012
		21.998	0.118754
		22.005	0.119496
		22.012	0.12024
		22.019	0.120985
		22.026	0.121732
		22.033	0.122479
		22.04	0.123228
		22.047	0.123979
		22.054	0.12473
		22.061	0.125482
		22.068	0.126236
		22.075	0.12699
		22.082	0.127745
		22.089	0.128501
		22.096	0.129258
		22.103	0.130016
		22.11	0.130775
		22.117	0.131534
		22.124	0.132293
		22.131	0.133054
		22.138	0.133815
		22.145	0.134576
		22.152	0.135338
		22.159	0.1361
		22.166	0.136862
		22.173	0.137625
		22.18	0.138388
		22.187	0.139151
		22.194	0.139914
		22.201	0.140677
		22.208	0.141441
		22.215	0.142204
		22.222	0.142967
		22.229	0.143729
		22.236	0.144492
		22.243	0.145254
		22.25	0.146016
		22.257	0.146778
		22.264	0.147539
		22.271	0.148299
		22.278	0.149059
		22.285	0.149818
		22.292	0.150577
		22.299	0.151335
		22.306	0.152092
		22.313	0.152848
		22.32	0.153603
		22.327	0.154357
		22.334	0.15511
		22.341	0.155862
		22.348	0.156613
		22.355	0.157362
		22.362	0.158111
		22.369	0.158858
		22.376	0.159603
		22.383	0.160347
		22.39	0.16109
		22.397	0.161831
		22.404	0.16257
		22.411	0.163308
		22.418	0.164044
		22.425	0.164778
		22.432	0.16551
		22.439	0.16624
		22.446	0.166969
		22.453	0.167695
		22.46	0.168419
		22.467	0.169141
		22.474	0.169861
		22.481	0.170578
		22.488	0.171293
		22.495	0.172006
		22.502	0.172716
		22.509	0.173424
		22.516	0.174129
		22.523	0.174832
		22.53	0.175532
		22.537	0.176229
		22.544	0.176924
		22.551	0.177616
		22.558	0.178304
		22.565	0.17899
		22.572	0.179673
		22.579	0.180353
		22.586	0.18103
		22.593	0.181704
		22.6	0.182374
		22.607	0.183042
		22.614	0.183706
		22.621	0.184367
		22.628	0.185024
		22.635	0.185678
		22.642	0.186329
		22.649	0.186976
		22.656	0.187619
		22.663	0.188259
		22.67	0.188895
		22.677	0.189528
		22.684	0.190157
		22.691	0.190782
		22.698	0.191403
		22.705	0.192021
		22.712	0.192635
		22.719	0.193245
		22.726	0.19385
		22.733	0.194452
		22.74	0.19505
		22.747	0.195644
		22.754	0.196234
		22.761	0.196819
		22.768	0.197401
		22.775	0.197978
		22.782	0.198551
		22.789	0.19912
		22.796	0.199684
		22.803	0.200245
		22.81	0.200801
		22.817	0.201352
		22.824	0.2019
		22.831	0.202442
		22.838	0.202981
		22.845	0.203515
		22.852	0.204044
		22.859	0.204569
		22.866	0.20509
		22.873	0.205606
		22.88	0.206117
		22.887	0.206624
		22.894	0.207127
		22.901	0.207624
		22.908	0.208118
		22.915	0.208606
		22.922	0.20909
		22.929	0.209569
		22.936	0.210044
		22.943	0.210514
		22.95	0.210979
		22.957	0.211439
		22.964	0.211895
		22.971	0.212346
		22.978	0.212793
		22.985	0.213234
		22.992	0.213671
		22.999	0.214104
		23.006	0.214531
		23.013	0.214954
		23.02	0.215372
		23.027	0.215785
		23.034	0.216194
		23.041	0.216598
		23.048	0.216997
		23.055	0.217391
		23.062	0.217781
		23.069	0.218166
		23.076	0.218546
		23.083	0.218921
		23.09	0.219292
		23.097	0.219658
		23.104	0.22002
		23.111	0.220376
		23.118	0.220728
		23.125	0.221076
		23.132	0.221418
		23.139	0.221756
		23.146	0.222089
		23.153	0.222418
		23.16	0.222742
		23.167	0.223062
		23.174	0.223377
		23.181	0.223687
		23.188	0.223992
		23.195	0.224294
		23.202	0.22459
		23.209	0.224882
		23.216	0.22517
		23.223	0.225453
		23.23	0.225731
		23.237	0.226005
		23.244	0.226275
		23.251	0.22654
		23.258	0.226801
		23.265	0.227057
		23.272	0.227309
		23.279	0.227557
		23.286	0.2278
		23.293	0.228039
		23.3	0.228273
		23.307	0.228504
		23.314	0.22873
		23.321	0.228951
		23.328	0.229169
		23.335	0.229382
		23.342	0.229591
		23.349	0.229796
		23.356	0.229997
		23.363	0.230194
		23.37	0.230386
		23.377	0.230575
		23.384	0.230759
		23.391	0.230939
		23.398	0.231116
		23.405	0.231288
		23.412	0.231456
		23.419	0.231621
		23.426	0.231781
		23.433	0.231938
		23.44	0.23209
		23.447	0.232239
		23.454	0.232384
		23.461	0.232525
		23.468	0.232662
		23.475	0.232796
		23.482	0.232926
		23.489	0.233052
		23.496	0.233174
		23.503	0.233292
		23.51	0.233407
		23.517	0.233518
		23.524	0.233626
		23.531	0.23373
		23.538	0.23383
		23.545	0.233927
		23.552	0.234021
		23.559	0.23411
		23.566	0.234197
		23.573	0.234279
		23.58	0.234359
		23.587	0.234435
		23.594	0.234507
		23.601	0.234576
		23.608	0.234642
		23.615	0.234705
		23.622	0.234764
		23.629	0.234819
		23.636	0.234872
		23.643	0.234921
		23.65	0.234967
		23.657	0.23501
		23.664	0.23505
		23.671	0.235086
		23.678	0.235119
		23.685	0.23515
		23.692	0.235177
		23.699	0.235201
		23.706	0.235222
		23.713	0.235239
		23.72	0.235254
		23.727	0.235266
		23.734	0.235275
		23.741	0.235281
		23.748	0.235284
		23.755	0.235284
		23.762	0.235281
		23.769	0.235276
		23.776	0.235267
		23.783	0.235256
		23.79	0.235242
		23.797	0.235225
		23.804	0.235205
		23.811	0.235183
		23.818	0.235158
		23.825	0.23513
		23.832	0.2351
		23.839	0.235067
		23.846	0.235031
		23.853	0.234993
		23.86	0.234952
		23.867	0.234909
		23.874	0.234863
		23.881	0.234814
		23.888	0.234763
		23.895	0.23471
		23.902	0.234654
		23.909	0.234596
		23.916	0.234535
		23.923	0.234472
		23.93	0.234407
		23.937	0.234339
		23.944	0.234269
		23.951	0.234197
		23.958	0.234123
		23.965	0.234046
		23.972	0.233967
		23.979	0.233886
		23.986	0.233803
		23.993	0.233718
		24	0.23363
		24.007	0.233541
		24.014	0.233449
		24.021	0.233355
		24.028	0.23326
		24.035	0.233162
		24.042	0.233062
		24.049	0.232961
		24.056	0.232857
		24.063	0.232752
		24.07	0.232645
		24.077	0.232536
		24.084	0.232425
		24.091	0.232312
		24.098	0.232197
		24.105	0.232081
		24.112	0.231963
		24.119	0.231843
		24.126	0.231722
		24.133	0.231599
		24.14	0.231474
		24.147	0.231348
		24.154	0.23122
		24.161	0.231091
		24.168	0.23096
		24.175	0.230827
		24.182	0.230693
		24.189	0.230557
		24.196	0.23042
		24.203	0.230282
		24.21	0.230142
		24.217	0.230001
		24.224	0.229858
		24.231	0.229714
		24.238	0.229569
		24.245	0.229422
		24.252	0.229274
		24.259	0.229125
		24.266	0.228974
		24.273	0.228822
		24.28	0.228669
		24.287	0.228515
		24.294	0.228359
		24.301	0.228203
		24.308	0.228045
		24.315	0.227886
		24.322	0.227725
		24.329	0.227564
		24.336	0.227401
		24.343	0.227238
		24.35	0.227073
		24.357	0.226907
		24.364	0.226741
		24.371	0.226573
		24.378	0.226404
		24.385	0.226234
		24.392	0.226062
		24.399	0.22589
		24.406	0.225717
		24.413	0.225543
		24.42	0.225368
		24.427	0.225191
		24.434	0.225014
		24.441	0.224836
		24.448	0.224657
		24.455	0.224476
		24.462	0.224295
		24.469	0.224113
		24.476	0.223929
		24.483	0.223745
		24.49	0.22356
		24.497	0.223373
		24.504	0.223186
		24.511	0.222998
		24.518	0.222808
		24.525	0.222618
		24.532	0.222426
		24.539	0.222234
		24.546	0.22204
		24.553	0.221845
		24.56	0.22165
		24.567	0.221453
		24.574	0.221255
		24.581	0.221056
		24.588	0.220856
		24.595	0.220654
		24.602	0.220452
		24.609	0.220248
		24.616	0.220043
		24.623	0.219837
		24.63	0.21963
		24.637	0.219421
		24.644	0.219211
		24.651	0.219
		24.658	0.218788
		24.665	0.218574
		24.672	0.218359
		24.679	0.218142
		24.686	0.217924
		24.693	0.217705
		24.7	0.217484
		24.707	0.217262
		24.714	0.217038
		24.721	0.216813
		24.728	0.216586
		24.735	0.216357
		24.742	0.216127
		24.749	0.215896
		24.756	0.215662
		24.763	0.215427
		24.77	0.21519
		24.777	0.214952
		24.784	0.214711
		24.791	0.214469
		24.798	0.214225
		24.805	0.213979
		24.812	0.213731
		24.819	0.213481
		24.826	0.213229
		24.833	0.212975
		24.84	0.212719
		24.847	0.21246
		24.854	0.2122
		24.861	0.211937
		24.868	0.211673
		24.875	0.211406
		24.882	0.211136
		24.889	0.210865
		24.896	0.210591
		24.903	0.210314
		24.91	0.210035
		24.917	0.209754
		24.924	0.20947
		24.931	0.209184
		24.938	0.208895
		24.945	0.208603
		24.952	0.208309
		24.959	0.208012
		24.966	0.207713
		24.973	0.20741
		24.98	0.207105
		24.987	0.206797
		24.994	0.206486
		25.001	0.206172
		25.008	0.205855
		25.015	0.205535
		25.022	0.205213
		25.029	0.204887
		25.036	0.204558
		25.043	0.204226
		25.05	0.203891
		25.057	0.203552
		25.064	0.203211
		25.071	0.202866
		25.078	0.202518
		25.085	0.202167
		25.092	0.201812
		25.099	0.201454
		25.106	0.201093
		25.113	0.200728
		25.12	0.20036
		25.127	0.199988
		25.134	0.199613
		25.141	0.199234
		25.148	0.198852
		25.155	0.198466
		25.162	0.198077
		25.169	0.197684
		25.176	0.197287
		25.183	0.196887
		25.19	0.196483
		25.197	0.196075
		25.204	0.195664
		25.211	0.195249
		25.218	0.19483
		25.225	0.194408
		25.232	0.193981
		25.239	0.193551
		25.246	0.193118
		25.253	0.19268
		25.26	0.192239
		25.267	0.191793
		25.274	0.191344
		25.281	0.190892
		25.288	0.190435
		25.295	0.189974
		25.302	0.18951
		25.309	0.189042
		25.316	0.18857
		25.323	0.188094
		25.33	0.187614
		25.337	0.187131
		25.344	0.186643
		25.351	0.186152
		25.358	0.185657
		25.365	0.185158
		25.372	0.184655
		25.379	0.184148
		25.386	0.183638
		25.393	0.183124
		25.4	0.182606
		25.407	0.182084
		25.414	0.181558
		25.421	0.181029
		25.428	0.180496
		25.435	0.179959
		25.442	0.179419
		25.449	0.178875
		25.456	0.178327
		25.463	0.177775
		25.47	0.17722
		25.477	0.176662
		25.484	0.176099
		25.491	0.175533
		25.498	0.174964
		25.505	0.174391
		25.512	0.173814
		25.519	0.173235
		25.526	0.172651
		25.533	0.172064
		25.54	0.171474
		25.547	0.170881
		25.554	0.170284
		25.561	0.169684
		25.568	0.169081
		25.575	0.168474
		25.582	0.167864
		25.589	0.167251
		25.596	0.166635
		25.603	0.166016
		25.61	0.165394
		25.617	0.164769
		25.624	0.164141
		25.631	0.16351
		25.638	0.162876
		25.645	0.162239
		25.652	0.161599
		25.659	0.160957
		25.666	0.160312
		25.673	0.159664
		25.68	0.159014
		25.687	0.158361
		25.694	0.157705
		25.701	0.157047
		25.708	0.156387
		25.715	0.155724
		25.722	0.155059
		25.729	0.154391
		25.736	0.153721
		25.743	0.153049
		25.75	0.152375
		25.757	0.151699
		25.764	0.15102
		25.771	0.15034
		25.778	0.149658
		25.785	0.148973
		25.792	0.148287
		25.799	0.147599
		25.806	0.146909
		25.813	0.146218
		25.82	0.145525
		25.827	0.14483
		25.834	0.144134
		25.841	0.143436
		25.848	0.142737
		25.855	0.142036
		25.862	0.141334
		25.869	0.140631
		25.876	0.139926
		25.883	0.13922
		25.89	0.138514
		25.897	0.137806
		25.904	0.137097
		25.911	0.136387
		25.918	0.135676
		25.925	0.134964
		25.932	0.134251
		25.939	0.133538
		25.946	0.132824
		25.953	0.132109
		25.96	0.131394
		25.967	0.130678
		25.974	0.129962
		25.981	0.129245
		25.988	0.128528
		25.995	0.12781
		26.002	0.127092
		26.009	0.126374
		26.016	0.125656
		26.023	0.124938
		26.03	0.124219
		26.037	0.123501
		26.044	0.122782
		26.051	0.122064
		26.058	0.121346
		26.065	0.120628
		26.072	0.11991
		26.079	0.119192
		26.086	0.118475
		26.093	0.117758
		26.1	0.117042
		26.107	0.116326
		26.114	0.11561
		26.121	0.114896
		26.128	0.114181
		26.135	0.113468
		26.142	0.112755
		26.149	0.112043
		26.156	0.111332
		26.163	0.110621
		26.17	0.109912
		26.177	0.109203
		26.184	0.108495
		26.191	0.107789
		26.198	0.107083
		26.205	0.106379
		26.212	0.105676
		26.219	0.104974
		26.226	0.104273
		26.233	0.103574
		26.24	0.102876
		26.247	0.102179
		26.254	0.101484
		26.261	0.10079
		26.268	0.100098
		26.275	0.099407
		26.282	0.0987179
		26.289	0.0980303
		26.296	0.0973444
		26.303	0.0966602
		26.31	0.0959778
		26.317	0.0952971
		26.324	0.0946182
		26.331	0.0939411
		26.338	0.0932659
		26.345	0.0925927
		26.352	0.0919214
		26.359	0.091252
		26.366	0.0905847
		26.373	0.0899194
		26.38	0.0892562
		26.387	0.0885951
		26.394	0.0879362
		26.401	0.0872794
		26.408	0.0866248
		26.415	0.0859725
		26.422	0.0853224
		26.429	0.0846746
		26.436	0.0840291
		26.443	0.083386
		26.45	0.0827452
		26.457	0.0821068
		26.464	0.0814709
		26.471	0.0808374
		26.478	0.0802064
		26.485	0.0795779
		26.492	0.0789519
		26.499	0.0783285
		26.506	0.0777077
		26.513	0.0770894
		26.52	0.0764738
		26.527	0.0758608
		26.534	0.0752504
		26.541	0.0746428
		26.548	0.0740378
		26.555	0.0734356
		26.562	0.0728361
		26.569	0.0722393
		26.576	0.0716454
		26.583	0.0710542
		26.59	0.0704658
		26.597	0.0698803
		26.604	0.0692976
		26.611	0.0687178
		26.618	0.0681409
		26.625	0.0675668
		26.632	0.0669957
		26.639	0.0664275
		26.646	0.0658622
		26.653	0.0652999
		26.66	0.0647405
		26.667	0.0641841
		26.674	0.0636306
		26.681	0.0630802
		26.688	0.0625327
		26.695	0.0619883
		26.702	0.0614469
		26.709	0.0609085
		26.716	0.0603732
		26.723	0.0598409
		26.73	0.0593117
		26.737	0.0587856
		26.744	0.0582625
		26.751	0.0577425
		26.758	0.0572255
		26.765	0.0567117
		26.772	0.056201
		26.779	0.0556933
		26.786	0.0551888
		26.793	0.0546874
		26.8	0.0541891
		26.807	0.0536939
		26.814	0.0532018
		26.821	0.0527129
		26.828	0.052227
		26.835	0.0517443
		26.842	0.0512648
		26.849	0.0507883
		26.856	0.050315
		26.863	0.0498448
		26.87	0.0493778
		26.877	0.0489138
		26.884	0.048453
		26.891	0.0479954
		26.898	0.0475408
		26.905	0.0470894
		26.912	0.0466411
		26.919	0.0461959
		26.926	0.0457538
		26.933	0.0453149
		26.94	0.044879
		26.947	0.0444463
		26.954	0.0440166
		26.961	0.0435901
		26.968	0.0431666
		26.975	0.0427463
		26.982	0.042329
		26.989	0.0419148
		26.996	0.0415036
		27.003	0.0410955
		27.01	0.0406905
		27.017	0.0402886
		27.024	0.0398896
		27.031	0.0394937
		27.038	0.0391009
		27.045	0.038711
		27.052	0.0383242
		27.059	0.0379404
		27.066	0.0375595
		27.073	0.0371817
		27.08	0.0368068
		27.087	0.0364349
		27.094	0.036066
		27.101	0.0357
		27.108	0.0353369
		27.115	0.0349768
		27.122	0.0346196
		27.129	0.0342653
		27.136	0.0339139
		27.143	0.0335654
		27.15	0.0332198
		27.157	0.032877
		27.164	0.0325371
		27.171	0.0322
		27.178	0.0318657
		27.185	0.0315343
		27.192	0.0312057
		27.199	0.0308798
		27.206	0.0305568
		27.213	0.0302365
		27.22	0.0299189
		27.227	0.0296041
		27.234	0.0292921
		27.241	0.0289827
		27.248	0.0286761
		27.255	0.0283721
		27.262	0.0280708
		27.269	0.0277722
		27.276	0.0274762
		27.283	0.0271828
		27.29	0.0268921
		27.297	0.0266039
		27.304	0.0263184
		27.311	0.0260354
		27.318	0.0257551
		27.325	0.0254772
		27.332	0.0252019
		27.339	0.0249291
		27.346	0.0246588
		27.353	0.024391
		27.36	0.0241257
		27.367	0.0238628
		27.374	0.0236023
		27.381	0.0233443
		27.388	0.0230887
		27.395	0.0228355
		27.402	0.0225847
		27.409	0.0223363
		27.416	0.0220902
		27.423	0.0218465
		27.43	0.021605
		27.437	0.0213659
		27.444	0.021129
		27.451	0.0208945
		27.458	0.0206622
		27.465	0.0204321
		27.472	0.0202043
		27.479	0.0199787
		27.486	0.0197553
		27.493	0.0195341
		27.5	0.019315
		27.507	0.0190981
		27.514	0.0188833
		27.521	0.0186706
		27.528	0.0184601
		27.535	0.0182516
		27.542	0.0180452
		27.549	0.0178409
		27.556	0.0176386
		27.563	0.0174383
		27.57	0.0172401
		27.577	0.0170438
		27.584	0.0168495
		27.591	0.0166572
		27.598	0.0164668
		27.605	0.0162784
		27.612	0.0160919
		27.619	0.0159073
		27.626	0.0157246
		27.633	0.0155437
		27.64	0.0153647
		27.647	0.0151876
		27.654	0.0150123
		27.661	0.0148388
		27.668	0.0146671
		27.675	0.0144971
		27.682	0.014329
		27.689	0.0141626
		27.696	0.0139979
		27.703	0.013835
		27.71	0.0136738
		27.717	0.0135142
		27.724	0.0133564
		27.731	0.0132002
		27.738	0.0130456
		27.745	0.0128927
		27.752	0.0127415
		27.759	0.0125918
		27.766	0.0124437
		27.773	0.0122972
		27.78	0.0121523
		27.787	0.0120089
		27.794	0.0118671
		27.801	0.0117268
		27.808	0.011588
		27.815	0.0114507
		27.822	0.0113149
		27.829	0.0111805
		27.836	0.0110476
		27.843	0.0109162
		27.85	0.0107862
		27.857	0.0106575
		27.864	0.0105304
		27.871	0.0104046
		27.878	0.0102801
		27.885	0.0101571
		27.892	0.0100354
		27.899	0.00991497
		27.906	0.00979593
		27.913	0.0096782
		27.92	0.00956178
		27.927	0.00944664
		27.934	0.00933279
		27.941	0.00922019
		27.948	0.00910885
		27.955	0.00899875
		27.962	0.00888988
		27.969	0.00878223
		27.976	0.00867578
		27.983	0.00857053
		27.99	0.00846645
		27.997	0.00836355
		28.004	0.0082618
		28.011	0.00816121
		28.018	0.00806175
		28.025	0.00796341
		28.032	0.00786619
		28.039	0.00777007
		28.046	0.00767504
		28.053	0.00758109
		28.06	0.00748821
		28.067	0.00739639
		28.074	0.00730562
		28.081	0.00721589
		28.088	0.00712718
		28.095	0.0070395
		28.102	0.00695282
		28.109	0.00686713
		28.116	0.00678243
		28.123	0.00669871
		28.13	0.00661596
		28.137	0.00653416
		28.144	0.00645331
		28.151	0.00637339
		28.158	0.00629441
		28.165	0.00621634
		28.172	0.00613918
		28.179	0.00606291
		28.186	0.00598754
		28.193	0.00591305
		28.2	0.00583943
		28.207	0.00576667
		28.214	0.00569476
		28.221	0.0056237
		28.228	0.00555347
		28.235	0.00548407
		28.242	0.00541549
		28.249	0.0053477
		28.256	0.00528073
		28.263	0.00521455
		28.27	0.00514915
		28.277	0.00508453
		28.284	0.00502068
		28.291	0.00495756
		28.298	0.00489522
		28.305	0.00483362
		28.312	0.00477275
		28.319	0.00471261
		28.326	0.00465319
		28.333	0.00459448
		28.34	0.00453647
		28.347	0.00447916
		28.354	0.00442254
		28.361	0.0043666
		28.368	0.00431133
		28.375	0.00425673
		28.382	0.00420279
		28.389	0.0041495
		28.396	0.00409685
		28.403	0.00404485
		28.41	0.00399347
		28.417	0.00394271
		28.424	0.00389258
		28.431	0.00384305
		28.438	0.00379412
		28.445	0.0037458
		28.452	0.00369806
		28.459	0.0036509
		28.466	0.00360432
		28.473	0.00355832
		28.48	0.00351285
		28.487	0.00346797
		28.494	0.00342363
		28.501	0.00337985
		28.508	0.0033366
		28.515	0.00329388
		28.522	0.00325169
		28.529	0.00321002
		28.536	0.00316885
		28.543	0.0031282
		28.55	0.00308807
		28.557	0.00304842
		28.564	0.00300927
		28.571	0.00297061
		28.578	0.00293243
		28.585	0.00289472
		28.592	0.00285747
		28.599	0.00282069
		28.606	0.00278438
		28.613	0.00274852
		28.62	0.00271311
		28.627	0.00267815
		28.634	0.0026436
		28.641	0.00260951
		28.648	0.00257584
		28.655	0.0025426
		28.662	0.00250978
		28.669	0.00247737
		28.676	0.00244537
		28.683	0.00241377
		28.69	0.00238257
		28.697	0.00235177
		28.704	0.00232135
		28.711	0.00229133
		28.718	0.00226168
		28.725	0.00223241
		28.732	0.00220351
		28.739	0.00217497
		28.746	0.0021468
		28.753	0.00211899
		28.76	0.00209154
		28.767	0.00206443
		28.774	0.00203767
		28.781	0.00201125
		28.788	0.00198517
		28.795	0.00195942
		28.802	0.001934
		28.809	0.00190891
		28.816	0.00188414
		28.823	0.00185969
		28.83	0.00183555
		28.837	0.00181172
		28.844	0.0017882
		28.851	0.00176498
		28.858	0.00174206
		28.865	0.00171944
		28.872	0.00169711
		28.879	0.00167506
		28.886	0.0016533
		28.893	0.00163183
		28.9	0.00161063
		28.907	0.0015897
		28.914	0.00156904
		28.921	0.00154866
		28.928	0.00152853
		28.935	0.00150867
		28.942	0.00148907
		28.949	0.00146972
		28.956	0.00145062
		28.963	0.00143175
		28.97	0.00141314
		28.977	0.00139478
		28.984	0.00137666
		28.991	0.00135877
		28.998	0.00134112
		29.005	0.00132369
		29.012	0.0013065
		29.019	0.00128953
		29.026	0.00127277
		29.033	0.00125624
		29.04	0.00123993
		29.047	0.00122383
		29.054	0.00120793
		29.061	0.00119225
		29.068	0.00117677
		29.075	0.0011615
		29.082	0.00114642
		29.089	0.00113154
		29.096	0.00111686
		29.103	0.00110237
		29.11	0.00108807
		29.117	0.00107396
		29.124	0.00106003
		29.131	0.00104628
		29.138	0.00103272
		29.145	0.00101933
		29.152	0.00100612
		29.159	0.000993084
		29.166	0.000980219
		29.173	0.000967522
		29.18	0.000954992
		29.187	0.000942627
		29.194	0.000930425
		29.201	0.000918383
		29.208	0.0009065
		29.215	0.000894772
		29.222	0.000883199
		29.229	0.000871779
		29.236	0.000860508
		29.243	0.000849386
		29.25	0.000838411
		29.257	0.000827579
		29.264	0.00081689
		29.271	0.000806342
		29.278	0.000795933
		29.285	0.000785661
		29.292	0.000775523
		29.299	0.00076552
		29.306	0.000755647
		29.313	0.000745905
		29.32	0.000736291
		29.327	0.000726803
		29.334	0.000717441
		29.341	0.000708201
		29.348	0.000699083
		29.355	0.000690084
		29.362	0.000681204
		29.369	0.000672441
		29.376	0.000663793
		29.383	0.000655239
		29.39	0.000646818
		29.397	0.000638507
		29.404	0.000630265
		29.411	0.000622153
		29.418	0.000614167
		29.425	0.000606267
		29.432	0.00059849
		29.439	0.000590815
		29.446	0.00058324
		29.453	0.000575765
		29.46	0.000568387
		29.467	0.000561107
		29.474	0.000553901
		29.481	0.000546811
		29.488	0.000539812
		29.495	0.000532886
		29.502	0.00052607
		29.509	0.000519344
		29.516	0.000512705
		29.523	0.000506153
		29.53	0.000499686
		29.537	0.000493304
		29.544	0.000487005
		29.551	0.000480788
		29.558	0.000474652
		29.565	0.000468596
		29.572	0.000462619
		29.579	0.000456719
		29.586	0.000450896
		29.593	0.000445149
		29.6	0.000439458
		29.607	0.00043386
		29.614	0.000428334
		29.621	0.000422881
		29.628	0.000417498
		29.635	0.000412185
		29.642	0.00040694
		29.649	0.000401764
		29.656	0.000396635
		29.663	0.000391592
		29.67	0.000386615
		29.677	0.000381702
		29.684	0.000376853
		29.691	0.000372066
		29.698	0.00036734
		29.705	0.000362656
		29.712	0.000358052
		29.719	0.000353508
		29.726	0.000349022
		29.733	0.000344594
		29.74	0.000340223
		29.747	0.000335908
		29.754	0.000331648
		29.761	0.000327443
		29.768	0.000323292
		29.775	0.000319194
		29.782	0.000315148
		29.789	0.000311155
		29.796	0.000307212
		29.803	0.00030332
		29.81	0.000299477
		29.817	0.000295684
		29.824	0.000291939
		29.831	0.000288223
		29.838	0.000284574
		29.845	0.000280971
		29.852	0.000277414
		29.859	0.000273903
		29.866	0.000270436
		29.873	0.000267013
		29.88	0.000263633
		29.887	0.000260297
		29.894	0.000257003
		29.901	0.00025375
		29.908	0.000250539
		29.915	0.000247369
		29.922	0.000244238
		29.929	0.000241148
		29.936	0.000238096
		29.943	0.000235083
		29.95	0.000232108
		29.957	0.00022917
		29.964	0.00022627
		29.971	0.000223406
		29.978	0.000220578
		29.985	0.000217786
		29.992	0.000215029
		29.999	0.000212307
		30.006	0.000209619
		30.013	0.000206965
		30.02	0.000204344
		30.027	0.000201756
		30.034	0.0001992
		30.041	0.000196677
		30.048	0.000194185
		30.055	0.000191724
		30.062	0.000189275
		30.069	0.000186876
		30.076	0.000184488
		30.083	0.000182149
		30.09	0.00017984
		30.097	0.00017756
		30.104	0.000175308
		30.111	0.000173065
		30.118	0.000170869
		30.125	0.000168701
		30.132	0.00016656
		30.139	0.000164446
		30.146	0.000162358
		30.153	0.000160296
		30.16	0.00015826
		30.167	0.000156249
		30.174	0.000154263
		30.181	0.000152282
		30.188	0.000150346
		30.195	0.000148433
		30.202	0.000146545
		30.209	0.00014468
		30.216	0.000142838
		30.223	0.000141019
		30.23	0.000139222
		30.237	0.000137448
		30.244	0.000135696
		30.251	0.000133946
		30.258	0.000132237
		30.265	0.00013055
		30.272	0.000128884
		30.279	0.000127238
		30.286	0.000125613
		30.293	0.000124007
		30.3	0.000122422
		30.307	0.000120856
		30.314	0.000119309
		30.321	0.000117782
		30.328	0.000116273
		30.335	0.000114783
		30.342	0.000113312
		30.349	0.000111858
		30.356	0.000110423
		30.363	0.000109005
		30.37	0.000107605
		30.377	0.000106222
		30.384	0.000104856
		30.391	0.000103507
		30.398	0.000102175
		30.405	0.000100859
		30.412	9.95594e-05
		30.419	9.82759e-05
		30.426	9.70081e-05
		30.433	9.57561e-05
		30.44	9.45195e-05
		30.447	9.32981e-05
		30.454	9.20919e-05
		30.461	9.09005e-05
		30.468	8.97239e-05
		30.475	8.85618e-05
		30.482	8.74141e-05
		30.489	8.62805e-05
		30.496	8.5161e-05
		30.503	8.40553e-05
		30.51	8.29633e-05
		30.517	8.18848e-05
		30.524	8.08196e-05
		30.531	7.97676e-05
		30.538	7.87286e-05
		30.545	7.77025e-05
		30.552	7.66891e-05
		30.559	7.56882e-05
		30.566	7.46997e-05
		30.573	7.37235e-05
		30.58	7.27594e-05
		30.587	7.18072e-05
		30.594	7.08669e-05
		30.601	6.99382e-05
		30.608	6.9021e-05
		30.615	6.81152e-05
		30.622	6.72206e-05
		30.629	6.63372e-05
		30.636	6.54647e-05
		30.643	6.46031e-05
		30.65	6.37522e-05
		30.657	6.29119e-05
		30.664	6.2082e-05
		30.671	6.12625e-05
		30.678	6.04531e-05
		30.685	5.96539e-05
		30.692	5.88646e-05
		30.699	5.80852e-05
		30.706	5.73154e-05
		30.713	5.65553e-05
		30.72	5.58047e-05
		30.727	5.50439e-05
		30.734	5.43125e-05
		30.741	5.35902e-05
		30.748	5.28769e-05
		30.755	5.21726e-05
		30.762	5.14771e-05
		30.769	5.07903e-05
		30.776	5.01121e-05
		30.783	4.94424e-05
		30.79	4.87811e-05
		30.797	4.81281e-05
		30.804	4.74833e-05
		30.811	4.68466e-05
		30.818	4.6218e-05
		30.825	4.55972e-05
		30.832	4.49842e-05
		30.839	4.43789e-05
		30.846	4.37813e-05
		30.853	4.31912e-05
		30.86	4.26086e-05
		30.867	4.20333e-05
		30.874	4.14653e-05
		30.881	4.09044e-05
		30.888	4.03507e-05
		30.895	3.9804e-05
		30.902	3.92642e-05
		30.909	3.87312e-05
		30.916	3.8205e-05
		30.923	3.76855e-05
		30.93	3.71726e-05
		30.937	3.66662e-05
		30.944	3.61663e-05
		30.951	3.56727e-05
		30.958	3.51854e-05
		30.965	3.47044e-05
		30.972	3.42294e-05
		30.979	3.37606e-05
		30.986	3.32977e-05
		30.993	3.28408e-05
[truncated: 1 more rows]

## Sheet: data
Table x . LA ICPMS isotopic U Pb and trace element concentration data.
NOTE: Red Text=>Omited from study								Corrected isotope ratios															Dates (Ma)											207-corrected		208-corrected			Concentrations (ppm)
	CA-TIMS	U	Th	Pb*		206Pb		208Pb*	±2s	206Pb*	±2s	207Pb*	±2s	206Pb*	±2s	error	238U	±2s	207Pb*	±2s	error		208Pb*	±2s	207Pb*	±2s	207Pb*	±2s	206Pb*	±2s		%		206Pb*	±2s	206Pb*	±2s
Analysis	label	ppm	ppm	ppm	Th/U	204Pb		232Th	(%)	207Pb*	(%)	235U*	(%)	238U	(%)	corr.	206Pb*	(%)	206Pb*	(%)	corr.		232Th	(Ma)	206Pb*	(Ma)	235U	(Ma)	238U*	(Ma)		disc.		238U*	(Ma)	238U*	(Ma)		P	Ti	Y	Zr	Nb	La	Ce	Pr	Nd	Sm	Eu
MHL Cox 2 Round 201 7/9/2020 12:59:28 AM (Run: 1)		110.944	44.7333	46.8965	0.403207	791.108		0.0906242	3.50098	8.48115	1.3327	5.60404	2.49721	0.344711	2.11186	0.841657	2.90098	2.11186	0.117909	1.3327	1.58119e-16		1753.41	58.7991	1924.77	23.8835	1916.72	21.5167	1909.29	34.8988		0.804444		1918.55	39.9278	1920.44	682.621		150.189	11.6612	709.452	914548	0.889389		6.77329	0.0864311	1.49318	3.56443	1.00516
MHL Cox 2 Round 202 7/9/2020 1:01:25 AM (Run: 1)		104.142	35.307	40.8228	0.339028	783.835		0.0856349	4.83812	8.90964	1.40407	5.05142	3.6621	0.326417	3.38224	0.921863	3.06357	3.38224	0.112238	1.40407	0		1660.73	77.1358	1835.96	25.4327	1827.99	31.0396	1820.99	53.6556		0.815135		1827.8	60.4538	1827.11	307.765		88.2492	6.03947	217.175	928167	2.36948	0.0362631	37.2636	0.106992	1.94005	3.01056	1.06347
MHL Cox 2 Round 187 7/9/2020 12:24:03 AM (Run: 1)		37.0199	19.4631	15.0355	0.525745	253.669		0.102721	4.19869	9.11089	1.8621	4.85967	3.63338	0.321119	3.11994	0.856812	3.11411	3.11994	0.109759	1.8621	0		1976.35	79.053	1795.41	33.8966	1795.29	30.5967	1795.19	48.8865		0.0119947		1785.3	54.9693	1763.4	466.888		154.339	23.1194	510.652	793111	0.450551		10.481	0.101471	2.07484	3.93767	0.358183
MHL Cox 2 Round 208 7/9/2020 1:21:09 AM (Run: 1)		41.9506	38.4023	17.7758	0.915417	1656.66		0.0817987	2.89518	9.12049	1.9931	4.8095	3.03484	0.318139	2.28862	0.751057	3.14328	2.28862	0.109643	1.9931	0		1589.18	44.2475	1793.49	36.2901	1786.56	25.511	1780.64	35.608		0.716445		1776.66	40.0646	1782.97	1701.5		135.224	10.2496	662.792	903184	1.64631	0.086681	5.62157	0.0231318	1.3192	2.69753	0.159991
MHL Cox 2 Round 181 7/9/2020 12:04:12 AM (Run: 1)		68.1562	19.8122	25.1052	0.290687	697.431		0.102463	5.16401	9.24565	1.5757	4.58636	3.01256	0.307542	2.56762	0.849555	3.25159	2.56762	0.108159	1.5757	-2.18087e-16		1971.63	97.0069	1768.64	28.7782	1746.79	25.1133	1728.6	38.9312		2.26367		1741.41	43.3336	1709.53	516.088		140.505	10.6519	469.625	743064	0.180812		1.33548		0.305797	1.11213	0.32858
MHL Cox 2 Round 185 7/9/2020 12:20:08 AM (Run: 1)		29.6846	7.5211	11.3424	0.253367	463.101		0.109957	8.2471	9.35635	2.77859	4.7794	4.16042	0.324323	3.09653	0.742632	3.08334	3.09653	0.106879	2.77859	2.03726e-16		2108.55	165.131	1746.87	50.8853	1781.29	34.9347	1810.81	48.8853		-3.66037		1770.02	55.3941	1780.07	506.218		104.894	8.02966	188.559	769905	0.256822		1.18863	0.0215591	0.323249	0.774227	0.270111
MHL Cox 2 Sharp 194 7/9/2020 12:37:46 AM (Run: 1)		89.6153	99.9263	39.4685	1.11506	2860.66		0.0878109	3.05913	9.37701	1.46168	4.56356	2.98843	0.310361	2.60658	0.86949	3.22206	2.60658	0.106644	1.46168	-4.64946e-16		1701.2	49.9121	1742.83	26.7817	1742.64	24.89	1742.48	39.7983		0.0198927		1740.34	44.4345	1743.85	2459.1		231.955	21.6306	1065.78	865722	1.99693		27.2353	0.14633	2.56785	6.34098	1.94219
MHL Cox 2 Round 203 7/9/2020 1:03:23 AM (Run: 1)		309.939	107.274	116.924	0.346113	2687.45		0.0792267	2.72211	9.40342	1.09517	4.47083	2.74659	0.304911	2.5188	0.913992	3.27965	2.5188	0.106344	1.09517	-1.6695e-16		1541.07	40.3903	1737.67	20.0792	1725.57	22.7907	1715.61	37.9406		1.2695		1755.76	42.1808	1780.83	379.979		380.2	11.9434	1619.39	897554	2.05521		4.5581	0.0860903	1.85587	5.10254	0.0362006
MHL Cox 2 Round 189 7/9/2020 12:27:57 AM (Run: 1)		130.57	153.71	59.57	1.17722	5444.73		0.0987862	1.91354	9.43064	0.989895	4.46513	2.41029	0.305403	2.19764	0.907755	3.27436	2.19764	0.106037	0.989895	-2.05438e-16		1904.11	34.7723	1732.38	18.161	1724.51	19.9955	1718.05	33.1439		0.827396		1729.79	36.8451	1698.91	2284.22		213.188	15.6039	977.871	783218	2.12083		38.7953	0.241904	3.39842	5.87648	1.94404
MHL Cox 2 Sharp 155 7/8/2020 10:57:07 PM (Run: 1)		103.556	14.245	36.942	0.137557	2914.73		0.112008	7.13729	9.45067	1.36521	4.50398	2.71747	0.308715	2.34965	0.86132	3.23923	2.34965	0.105813	1.36521	2.76839e-16		2145.87	145.307	1728.48	25.059	1731.71	22.5795	1734.38	35.7301		-0.341269		1731.56	39.8701	1727.26	142.891		59.1725	0.873373	163.65	707664	0.291462		2.22406		0.0305281	0.220384	0.148072
MHL Cox 2 Sharp 116 7/8/2020 9:08:42 PM (Run: 1)		173.542	190.581	79.9539	1.09819	22069		0.0966578	2.39112	9.46534	1.27191	4.6175	2.37557	0.316987	2.00638	0.840173	3.1547	2.00638	0.105649	1.27191	0		1864.92	42.5971	1725.62	23.3552	1752.44	19.8272	1775	31.131		-2.86187		1761.98	35.0125	1782.49	1070.87		199.516	9.13612	1222.47	740842	2.17398		37.5572	0.151534	4.14086	8.58907	2.02678
MHL Cox 2 Sharp 124 7/8/2020 9:24:27 PM (Run: 1)		17.5342	17.344	7.59558	0.989155	220.598		0.107315	7.61446	9.52582	2.79281	4.3537	4.38991	0.300788	3.38696	0.770115	3.3246	3.38696	0.104978	2.79281	0		2060.39	149.156	1713.94	51.3568	1703.6	36.2485	1695.21	50.4873		1.09257		1690.38	56.1141	1618.43	2061.39		274.398	37.8317	782.482	692812	2.29937	0.023713	17.3657	0.121087	2.27869	4.50711	1.67933
MHL Cox 2 Sharp 177 7/8/2020 11:56:22 PM (Run: 1)		134.247	84.0894	54.5391	0.626377	6236.91		0.11985	2.39523	9.56738	1.22141	4.29353	2.69709	0.297924	2.40467	0.888299	3.35656	2.40467	0.104522	1.22141	0		2287.9	51.8128	1705.92	22.4833	1692.12	22.2123	1681.01	35.582		1.46051		1697.46	39.3689	1641.53	588.629		168.356	7.28034	421.031	706232	2.59201		22.1541	0.0395299	0.723411	1.48586	0.409372
MHL Cox 2 Round 212 7/9/2020 1:28:58 AM (Run: 1)		147.591	56.1643	54.8228	0.38054	3102.04		0.0835623	3.32827	9.57138	1.17403	4.39696	3.50865	0.305229	3.30641	0.940527	3.27623	3.30641	0.104478	1.17403	0		1622.11	51.8785	1705.14	21.6132	1711.77	29.0251	1717.19	49.8441		-0.706251		1717.91	55.4356	1733.5	404.957		175.757	5.97655	475.995	862736	3.46781		17.5532	0.0300568	0.377374	0.848121	0.111094
MHL Cox 2 Round 184 7/9/2020 12:10:04 AM (Run: 1)		138.354	60.4501	52.3086	0.436924	3122.47		0.097547	3.0124	9.5788	1.55328	4.34301	2.83333	0.301718	2.36961	0.833166	3.31436	2.36961	0.104397	1.55328	0		1881.3	54.1148	1703.72	28.6003	1701.57	23.3847	1699.82	35.4062		0.228816		1707.09	39.3517	1700.45	377.845		321.57	14.4374	1131.35	762036	4.23604	0.081413	14.5907	0.0628188	1.17088	3.18053	0.334083
MHL Cox 2 Round 554 7/9/2020 1:32:53 AM (Run: 1)		106.249	171.799	49.9683	1.61696	6668.87		0.083707	2.59194	9.61428	2.15188	4.35289	3.2835	0.303524	2.48007	0.752707	3.29464	2.48007	0.104012	2.15188	-4.99052e-16		1624.81	40.4657	1696.91	39.6563	1703.44	27.1116	1708.76	37.2268		-0.698229		1703.05	41.5368	1727.78	4025.55		242.938	19.1059	2162.99	913656	1.48139	0.0100393	29.4207	0.481425	10.7364	18.4635	4.96865
MHL Cox 2 Round 180 7/9/2020 12:02:15 AM (Run: 1)		90.9262	56.5621	35.8192	0.622065	1107.62		0.104957	2.89883	9.61756	1.26482	4.27857	3.15486	0.298444	2.89022	0.913783	3.35071	2.89022	0.103976	1.26482	-2.42352e-16		2017.31	55.6548	1696.28	23.3109	1689.25	25.9653	1683.59	42.8242		0.747923		1687.22	47.3904	1652.55	1171.86		296.541	18.3588	923.022	755193	2.4518		12.2181	0.0372246	0.68929	2.74121	0.310434
MHL Cox 2 Sharp 163 7/8/2020 11:12:45 PM (Run: 1)		186.661	156.002	79.1591	0.83575	3643.62		0.0986628	2.58086	9.61828	0.956787	4.36815	2.3381	0.304715	2.13337	0.908177	3.28175	2.13337	0.103969	0.956787	0		1901.84	46.8452	1696.15	17.6339	1706.33	19.3182	1714.65	32.1191		-1.09054		1718.99	35.7466	1719.97	1601.19		205.011	10.892	655.635	785177	1.12194	0.00196811	19.9514	0.234528	4.39614	6.54919	2.47652
MHL Cox 2 Round 207 7/9/2020 1:19:11 AM (Run: 1)		145.579	48.777	53.847	0.335056	819.279		0.0925723	4.03927	9.63179	1.45902	4.37283	3.4575	0.30547	3.13458	0.904641	3.27365	3.13458	0.103823	1.45902	0		1789.48	69.1745	1693.56	26.8992	1707.22	28.5728	1718.37	47.2823		-1.46525		1711.25	52.6541	1723.26	303.158		46.7856	1.043	131.897	894852	0.283412	0.0174887	3.83299		0.118045	0.507526	0.123331
MHL Cox 2 Sharp 149 7/8/2020 10:41:13 PM (Run: 1)		69.037	67.793	30.0957	0.981981	787.666		0.109989	3.54319	9.64457	1.71889	4.27756	3.76602	0.299211	3.35087	0.888083	3.34212	3.35087	0.103685	1.71889	1.53127e-16		2109.13	70.9637	1691.12	31.6999	1689.05	30.9938	1687.4	49.7478		0.220083		1683.32	55.1227	1618.8	934.299		262.256	17.2602	819.238	703665	5.26264		35.5727	0.0408961	1.15449	2.82862	0.645423
MHL Cox 2 Round 179 7/9/2020 12:00:18 AM (Run: 1)		71.1709	51.0289	28.5506	0.716991	1445.65		0.100914	2.60621	9.65093	1.18778	4.28292	2.44711	0.299784	2.13952	0.870238	3.33574	2.13952	0.103617	1.18778	-1.7367e-16		1943.2	48.2856	1689.9	21.9086	1690.08	20.1442	1690.24	31.8105		-0.019904		1685	35.2778	1656.33	1333.14		195.089	18.1031	615.573	732904	3.96356		20.8088	0.0203763	1.06754	2.49865	0.56496
MHL Cox 2 Sharp 123 7/8/2020 9:22:24 PM (Run: 1)		61.1038	50.8731	24.7744	0.832568	957.867		0.100091	3.79436	9.65655	2.42532	4.20987	4.12134	0.294842	3.33216	0.806978	3.39165	3.33216	0.103557	2.42532	-2.17602e-16		1928.09	69.7776	1688.83	44.741	1675.95	33.8151	1665.68	48.9122		1.3707		1667.79	54.1051	1619.97	931.558		238.832	22.2268	704.225	718864	4.2407	0.0250902	21.156	0.0642289	1.09782	2.9125	0.749843
MHL Cox 2 Sharp 140 7/8/2020 10:15:30 PM (Run: 1)		83.473	61.8212	35.7215	0.740613	1038.41		0.11354	3.34079	9.68589	1.09457	4.45179	2.87513	0.312732	2.65862	0.921926	3.19762	2.65862	0.103243	1.09457	-3.04176e-16		2173.7	68.8503	1683.23	20.2065	1722.03	23.8387	1754.14	40.8292		-4.21255		1719.06	45.7381	1707.77	1396.82		248.496	24.4479	780.747	677893	1.63346		19.7853	0.186027	2.66655	6.01552	2.08778
MHL Cox 2 Sharp 167 7/8/2020 11:28:42 PM (Run: 1)		52.1648	27.3889	19.799	0.525046	611.441		0.112205	4.96033	9.68822	1.89271	4.17555	3.73597	0.293398	3.22104	0.860403	3.40834	3.22104	0.103218	1.89271	4.32943e-16		2149.44	101.146	1682.79	34.9425	1669.24	30.6049	1658.49	47.102		1.44439		1661.58	51.9881	1610.26	569.246		198.016	21.635	743.585	707562	2.02647	0.0116879	59.0761	0.15868	3.78225	7.65652	2.39013
MHL Cox 2 Sharp 130 7/8/2020 9:44:20 PM (Run: 1)		123.181	43.6406	44.8135	0.35428	992.454		0.106943	3.80612	9.72008	1.33541	4.18067	2.45661	0.294723	2.06194	0.835172	3.39301	2.06194	0.10288	1.33541	-1.6171e-16		2053.6	74.3229	1676.71	24.6731	1670.24	20.1292	1665.09	30.2575		0.693136		1672.45	33.4672	1651.83	691.209		140.991	7.49061	436.47	683930	2.16425		8.61508	0.0308179	0.318262	1.06737	0.281438
MHL Cox 2 Sharp 153 7/8/2020 10:49:01 PM (Run: 1)		68.4435	36.3337	26.7258	0.530856	1217.04		0.111004	2.12619	9.72073	1.39522	4.29211	3.41704	0.3026	3.11921	0.91085	3.30469	3.11921	0.102873	1.39522	-2.02754e-16		2127.61	42.9375	1676.59	25.7785	1691.85	28.1398	1704.19	46.7112		-1.64643		1686.42	51.9136	1664.84	1008.83		162.808	14.3247	475.496	693097	3.13456		16.9003	0.0498288	0.582164	1.85513	0.392744
MHL Cox 2 Sharp 157 7/8/2020 11:01:02 PM (Run: 1)		57.3199	59.6781	25.0863	1.04114	364.154		0.103211	3.46001	9.72436	2.26776	4.28183	3.36798	0.301988	2.49009	0.73681	3.3114	2.49009	0.102835	2.26776	-3.11883e-16		1985.34	65.4271	1675.92	41.9029	1689.87	27.7233	1701.16	37.232		-1.50588		1682.79	41.5364	1645.9	1211.39		225.06	17.3507	641.976	733670	5.43531		28.2039	0.0300138	0.922512	1.93399	0.586843
MHL Cox 2 Round 182 7/9/2020 12:06:10 AM (Run: 1)		34.2494	28.7128	13.8903	0.838344	318.143		0.0988247	5.10461	9.73823	2.27146	4.19816	3.31769	0.296509	2.41817	0.726219	3.37258	2.41817	0.102688	2.27146	-1.59602e-16		1904.82	92.7923	1673.27	41.9858	1673.66	27.2066	1673.97	35.6506		-0.0420825		1663.01	39.6082	1626.69	794.392		229.234	23.0146	611.195	741208	3.24375		21.0388	0.0487083	1.18568	3.23773	0.558846
MHL Cox 2 Sharp 122 7/8/2020 9:20:27 PM (Run: 1)		25.7959	48.9176	13.1194	1.89633	918.635		0.097455	4.00932	9.78123	3.15924	4.2043	4.76617	0.298254	3.56869	0.747515	3.35285	3.56869	0.102237	3.15924	0		1879.61	71.9615	1665.11	58.4568	1674.86	39.0959	1682.64	52.851		-1.05306		1662.39	58.7787	1595.12	2495.63		265.073	21.8961	673.675	722383	2.54365	0.00859421	18.6579	0.0531075	1.07871	3.64253	0.641396
MHL Cox 2 Sharp 129 7/8/2020 9:42:23 PM (Run: 1)		64.4842	35.8079	24.3054	0.555297	769.043		0.108955	4.10631	9.78243	1.61098	4.07981	3.87601	0.289458	3.52537	0.907988	3.45473	3.52537	0.102224	1.61098	1.55099e-16		2090.3	81.5449	1664.89	29.8094	1650.28	31.6088	1638.82	51.0153		1.56598		1643.62	56.1194	1593.24	948.032		256.012	31.3566	1022.74	713254	2.06668	0.00949398	37.2393	0.419198	7.2451	9.90091	3.86828
MHL Cox 2 Round 553 7/9/2020 1:30:55 AM (Run: 1)		198.87	139.738	76.4625	0.702658	2373.09		0.0811047	2.69778	9.81272	1.19823	4.09896	2.89197	0.291717	2.63206	0.907337	3.42798	2.63206	0.101909	1.19823	2.86921e-16		1576.21	40.907	1659.15	22.1883	1654.1	23.6056	1650.1	38.3184		0.545582		1669.3	42.2601	1686.67	1293.98		229.225	12.3783	1073.11	870017	5.59638		27.6723	0.0558307	1.79868	3.59755	0.53626
MHL Cox 2 Round 205 7/9/2020 1:15:17 AM (Run: 1)		113.204	208.129	52.0277	1.83854	8713.65		0.0774943	2.59833	9.83571	1.56559	4.04387	2.97825	0.288471	2.53355	0.847869	3.46656	2.53355	0.10167	1.56559	4.46878e-16		1508.6	37.7712	1654.84	29.0066	1643.07	24.2451	1633.88	36.5658		1.26668		1641.38	40.2623	1665.23	2043.95		410.313	17.1101	2826.17	908568	6.82034	0.0304984	113.915	0.36809	7.48017	14.3346	1.87445
MHL Cox 2 Round 204 7/9/2020 1:05:20 AM (Run: 1)		158.294	133.023	61.1184	0.840351	1217.43		0.0760321	2.94786	9.8527	1.89544	4.07046	3.52862	0.290869	2.97631	0.841454	3.43797	2.97631	0.101495	1.89544	-3.16667e-16		1481.15	42.1009	1651.64	35.1326	1648.4	28.7628	1645.87	43.2327		0.349075		1653.02	47.7177	1673.36	813.948		204.427	16.2595	794.399	905693	2.12905		22.3916	0.0243638	1.25764	3.01177	0.413767
MHL Cox 2 Round 188 7/9/2020 12:26:00 AM (Run: 1)		171.796	77.0591	53.6913	0.448549	1193.3		0.0998863	5.25191	9.89672	1.98544	3.36467	2.72013	0.241508	1.85934	0.67934	4.14065	1.85934	0.101044	1.98544	0		1924.33	96.4025	1643.36	36.8398	1496.21	21.2917	1394.53	23.3163		15.1416		1502.15	24.8657	1371.66	863.841		363.212	18.5195	1215.94	801258	2.8563	0.000629986	10.4765	0.100652	1.87183	4.03555	0.530372
MHL Cox 2 Sharp 136 7/8/2020 10:07:42 PM (Run: 1)		93.6865	62.0825	36.5054	0.662662	791.122		0.108476	2.83155	9.90227	2.07978	4.03137	3.20765	0.289525	2.44202	0.758611	3.45393	2.44202	0.100987	2.07978	0		2081.57	56.0071	1642.33	38.5954	1640.55	26.0965	1639.16	35.3447		0.193282		1638.03	39.0628	1595.44	739.566		186.946	15.2203	767.395	669711	3.62345	0.0219996	19.2838	0.082955	1.56944	3.20721	0.430503
MHL Cox 2 Sharp 151 7/8/2020 10:45:07 PM (Run: 1)		454.536	57.9483	148.374	0.127489	4651.04		0.105699	2.5016	10.0153	0.661693	3.66661	3.27875	0.266335	3.21128	0.977408	3.75468	3.21128	0.0998472	0.661693	0		2030.88	48.3355	1621.23	12.3128	1564.13	26.1578	1522.17	43.5388		6.11008		1617.27	47.0784	1607.63	161.311		1359.7	9.53174	4202.36	677722	4.60122		4.95618	0.0161926	0.543433	4.5558	0.739774
MHL Cox 2 Sharp 120 7/8/2020 9:16:32 PM (Run: 1)		82.7186	77.8792	28.7405	0.941496	1151.82		0.080677	4.00441	10.9825	2.06977	3.15048	3.87442	0.250944	3.27524	0.843689	3.98495	3.27524	0.0910538	2.06977	2.59835e-16		1568.21	60.4233	1447.73	39.4094	1445.12	29.8617	1443.34	42.3546		0.302975		1438.66	45.735	1414.38	1948.41		232.566	27.6496	920.962	749116	1.82571		12.5999	0.0345498	1.69555	3.62369	0.542373
MHL Cox 2 Sharp 126 7/8/2020 9:36:31 PM (Run: 1)		83.615	55.382	27.7799	0.662344	1460.84		0.0932294	2.11456	11.0212	2.16774	3.12539	3.54709	0.249823	2.80763	0.789409	4.00283	2.80763	0.090734	2.16774	-2.89719e-16		1801.63	36.4481	1441.05	41.3118	1438.96	27.2861	1437.56	36.1778		0.241657		1433.32	39.0876	1394.13	1306.74		265.478	22.6009	692.099	682871	2.50729	0.00553867	11.3171	0.0691832	1.24201	3.23764	0.312962
MHL Cox 2 Sharp 174 7/8/2020 11:42:23 PM (Run: 1)		126.097	82.2664	41.8411	0.652406	3614.64		0.0990865	1.74773	11.0695	1.47483	3.05356	3.22524	0.245151	2.86829	0.887025	4.07912	2.86829	0.0903382	1.47483	2.09862e-16		1909.63	31.8471	1432.69	28.1389	1421.12	24.6696	1413.42	36.4042		1.34539		1420.82	39.1359	1368.12	655.279		248.932	20.9461	777.25	662955	3.17882		13.6399	0.0191591	1.06282	2.64701	0.178845
MHL Cox 2 Round 209 7/9/2020 1:23:06 AM (Run: 1)		185.492	111.655	57.5386	0.601938	3705.21		0.0677674	2.84333	11.0768	1.25505	3.05684	3.28892	0.245575	3.04005	0.922204	4.07207	3.04005	0.0902789	1.25505	0		1325.31	36.474	1431.45	23.9495	1421.95	25.1633	1415.62	38.6379		1.10592		1426.69	41.5296	1431.41	1180.64		432.626	15.1448	1650.03	884993	3.06441		11.9423	0.0486746	1.5345	5.51699	0.594061
MHL Cox 2 Sharp 162 7/8/2020 11:10:48 PM (Run: 1)		127.876	85.3249	42.6617	0.667245	6533.78		0.0831027	3.05657	11.0793	1.26539	3.1716	2.40198	0.254852	2.04165	0.845651	3.92385	2.04165	0.0902588	1.26539	-3.44179e-16		1613.53	47.4016	1431.01	24.1484	1450.27	18.5428	1463.45	26.7297		-2.26682		1451.05	28.9709	1451.5	1380.99		227.955	14.9268	643.998	783289	2.36122		14.8382	0.0087464	0.497346	1.68416	0.237189
MHL Cox 2 Sharp 125 7/8/2020 9:34:33 PM (Run: 1)		162.919	61.4959	48.6113	0.377463	2108.68		0.0882632	2.68236	11.0915	1.06984	3.01213	2.78608	0.242304	2.57249	0.920389	4.12705	2.57249	0.0901595	1.06984	4.8575e-16		1709.6	43.9718	1428.9	20.4226	1410.69	21.2385	1398.66	32.3448		2.11621		1413.39	34.6848	1387.69	765.914		397.86	13.2772	1036.2	678025	2.42168	0.0109856	9.82101		1.16098	3.41614	0.343493
MHL Cox 2 Round 559 7/9/2020 1:50:40 AM (Run: 1)		248.844	130.47	78.0218	0.524303	14988.8		0.0745225	3.21979	11.1147	0.952078	3.06508	3.3945	0.247081	3.25825	0.957944	4.04725	3.25825	0.0899706	0.952078	-5.83584e-16		1452.78	45.1349	1424.92	18.1842	1424.01	25.9884	1423.41	41.6148		0.106312		1438.49	44.7707	1447.45	996.158		594.121	9.63083	2237.27	830294	3.66787		18.369	0.0381051	1.1352	3.75151	0.877918
MHL Cox 2 Sharp 172 7/8/2020 11:38:28 PM (Run: 1)		145.453	77.1836	45.9678	0.530641	1560		0.093912	2.94575	11.119	1.50548	3.02137	3.56086	0.243651	3.22695	0.904379	4.10424	3.22695	0.0899363	1.50548	-1.8326e-16		1814.25	51.1148	1424.17	28.7572	1413.03	27.1653	1405.65	40.7549		1.30058		1414.89	43.7706	1379.54	1076.19		535.626	19.816	1323.04	670193	2.41868		15.703	0.069696	1.91613	5.00667	0.867663
MHL Cox 2 Sharp 170 7/8/2020 11:34:34 PM (Run: 1)		83.583	44.747	26.876	0.53536	226146		0.0942258	5.08975	11.14	1.56953	3.09753	3.5115	0.250265	3.14121	0.892621	3.99576	3.14121	0.0897665	1.56953	-3.58151e-16		1820.05	88.5874	1420.56	29.9955	1432.08	26.9535	1439.84	40.5334		-1.3572		1427.46	43.7714	1404.16	986.056		236.68	13.3517	593.079	679310	2.55335	0.00980692	20.2479	0.0220781	0.503725	1.97477	0.423484
MHL Cox 2 Sharp 143 7/8/2020 10:21:21 PM (Run: 1)		236.108	100.632	72.0214	0.426213	5090.9		0.0935408	3.47968	11.1867	1.10833	2.95371	2.64683	0.239644	2.4036	0.904776	4.17285	2.4036	0.0893922	1.10833	-1.6932e-16		1807.39	60.1614	1412.57	21.2046	1395.8	20.0779	1384.85	29.9538		1.96243		1407.67	32.0878	1381.47	488.442		383.498	12.6937	1121.17	664626	3.83671		14.437	0.0621421	1.11944	4.39132	0.409283
MHL Cox 2 Sharp 138 7/8/2020 10:11:36 PM (Run: 1)		158.905	110.446	53.4441	0.695041	1371.78		0.0931791	2.74882	11.2146	0.969329	3.0524	3.24513	0.248271	3.09697	0.952239	4.02786	3.09697	0.0891692	0.969329	2.97126e-16		1800.7	47.3573	1407.78	18.5575	1420.84	24.8194	1429.55	39.7075		-1.54699		1424.02	42.8047	1400.05	1381.42		285.614	15.2711	789.407	665655	3.17606	0.00722318	39.1792	0.0949931	1.84728	4.07455	0.9769
MHL Cox 2 Sharp 154 7/8/2020 10:50:58 PM (Run: 1)		37.5505	69.1327	16.4074	1.84106	242.534		0.0910332	4.44385	11.228	3.12327	3.07807	3.91945	0.250657	2.36797	0.60187	3.98952	2.36797	0.0890631	3.12327	-1.18492e-16		1760.99	74.9434	1405.51	59.8122	1427.25	30.0386	1441.86	30.5939		-2.58621		1416.93	33.3336	1322.86	2819.91		330.423	33.5268	1123.95	693559	2.13706	0.0393524	17.1232	0.309388	4.19809	8.99652	1.88807
MHL Cox 2 Sharp 164 7/8/2020 11:14:44 PM (Run: 1)		158.062	58.7664	47.6057	0.371794	1713.53		0.0925322	3.5693	11.2333	1.14319	2.99447	2.40879	0.243963	2.12023	0.876043	4.09898	2.12023	0.0890213	1.14319	0		1788.74	61.1019	1404.62	21.8953	1406.21	18.3353	1407.27	26.8051		-0.188235		1409.34	28.8365	1394.01	363.114		398.685	14.7672	1033.29	692402	2.32718		8.89762	0.0333394	0.973931	3.48311	0.360568
MHL Cox 2 Sharp 117 7/8/2020 9:10:40 PM (Run: 1)		105.016	46.4335	31.7497	0.442156	1247.46		0.07845	3.05869	11.2549	1.68219	3.02846	3.0221	0.247208	2.51064	0.827985	4.04517	2.51064	0.0888501	1.68219	0		1526.52	44.9719	1400.94	32.2348	1414.82	23.0686	1424.06	32.0794		-1.65035		1410.43	34.634	1410.38	427.273		522.624	21.5969	1269.3	758692	1.06474		8.03399	0.0682191	1.44537	4.0936	0.665328
MHL Cox 2 Sharp 146 7/8/2020 10:35:21 PM (Run: 1)		209.625	87.3389	63.6398	0.416644	61931		0.0916494	3.21296	11.2568	1.56187	2.95021	3.40182	0.240861	3.02207	0.886307	4.15176	3.02207	0.088835	1.56187	0		1772.4	54.5211	1400.59	29.9309	1394.9	25.7973	1391.17	37.8153		0.672461		1403.94	40.5863	1385.85	412.119		404.723	13.9656	1096.77	686788	3.41246		12.8812	0.0619055	1.26076	3.68211	0.462157
MHL Cox 2 Sharp 193 7/9/2020 12:35:49 AM (Run: 1)		84.248	168.35	33.8958	1.99826	873.41		0.0680367	2.55692	11.2882	1.98556	3.00962	3.37545	0.246396	2.72969	0.80638	4.05851	2.72969	0.0885883	1.98556	1.62744e-16		1330.41	32.9221	1395.29	38.0776	1410.06	25.7258	1419.86	34.7864		-1.76139		1404.76	37.5606	1437.75	5314.94		215.235	28.1293	1464.46	867782	1.91787	0.0393103	15.4967	0.282188	5.89179	10.5044	1.82741
MHL Cox 2 Sharp 131 7/8/2020 9:46:17 PM (Run: 1)		262.719	146.712	81.3395	0.558436	19711.4		0.0865725	2.22352	11.2909	1.16131	2.87872	3.97172	0.235736	3.79815	0.954896	4.24203	3.79815	0.0885669	1.16131	0		1678.18	35.8075	1394.83	22.2721	1376.36	29.9309	1364.49	46.7079		2.17477		1389.93	49.9007	1364.61	575.716		583.074	17.9104	2158.67	675829	3.1376	0.00729768	16.577	0.125651	3.76228	9.75684	1.20916
MHL Cox 2 Round 555 7/9/2020 1:42:51 AM (Run: 1)		142.916	82.9893	43.5917	0.580685	2644.51		0.0645209	2.60937	11.3064	1.33123	2.99151	2.27427	0.245309	1.84394	0.805725	4.0765	1.84394	0.0884456	1.33123	0		1263.76	31.9665	1392.2	25.5401	1405.46	17.3071	1414.24	23.4154		-1.58304		1406.94	25.2636	1428.7	1256.32		602.741	18.1915	2269.31	905895	2.49733	0.526659	11.6891	0.686172	8.98281	13.4657	3.21416
MHL Cox 2 Round 206 7/9/2020 1:17:14 AM (Run: 1)		72.3977	66.2854	17.643	0.915573	1097.22		0.0553952	7.16368	11.8704	3.12167	2.09278	4.44179	0.180172	3.15985	0.709878	5.55025	3.15985	0.0842433	3.12167	3.55794e-16		1089.74	75.9987	1298.18	60.6812	1146.44	30.5184	1067.91	31.0976		17.7374		1138.75	32.2416	1051.29	1055.83		191.899	25.824	719.733	907942	1.79418		19.7971	0.105658	1.41083	3.53073	0.86919
MHL Cox 2 Sharp 161 7/8/2020 11:08:50 PM (Run: 1)		27.9149	34.3673	8.07428	1.23114	1109.87		0.0663271	3.68916	12.1314	3.1059	2.21473	4.35538	0.194863	3.0533	0.699444	5.1318	3.0533	0.0824308	3.1059	1.8435e-16		1298.03	46.381	1255.75	60.7402	1185.71	30.4672	1147.67	32.0996		8.60693		1174.93	33.7171	1098.79	2866.22		246.329	19.9978	668.141	752118	4.66586	0.0231848	6.38188	0.096733	1.4299	4.12731	0.459069
MHL Cox 2 Round 183 7/9/2020 12:08:07 AM (Run: 1)		108.888	109.527	30.8339	1.00587	1036.39		0.0698056	2.94393	12.7633	1.9841	2.14722	3.52704	0.198764	2.91606	0.824701	5.0311	2.91606	0.0783499	1.9841	-1.52523e-16		1363.85	38.8262	1155.77	39.3663	1164.16	24.4338	1168.68	31.1686		-1.11649		1159.67	32.9203	1131.18	1565.8		120.745	12.5126	2089.44	751144	5.89132	0.0178935	12.7887	0.547247	11.5585	24.7264	0.609348
MHL Cox 2 Sharp 168 7/8/2020 11:30:39 PM (Run: 1)		52.1311	26.0625	12.257	0.499942	274.056		0.0705483	6.11225	12.9313	1.45857	2.00413	2.53792	0.187961	2.07692	0.814322	5.32024	2.07692	0.0773315	1.45857	-1.44679e-16		1377.88	81.413	1129.75	29.0503	1116.91	17.1915	1110.32	21.1838		1.71986		1108.11	22.2464	1077.07	1035.21		70.4009	0.409485	629.191	695532	1.47015		6.96095	0.0489381	0.643966	2.84632	0.461121
MHL Cox 2 Sharp 158 7/8/2020 11:02:59 PM (Run: 1)		36.2307	18.8409	8.20316	0.520025	832.278		0.0587609	6.36411	13.0792	3.31903	1.94716	3.85203	0.184707	1.95504	0.504714	5.41399	1.95504	0.0764571	3.31903	1.34832e-16		1154.1	71.3905	1107.04	66.3283	1097.47	25.8415	1092.64	19.6493		1.3015		1087.48	20.8136	1071.96	1076.95		73.1805	4.28832	980.279	746664	4.00014		8.09698	0.0974788	1.21869	4.57701	0.445682
MHL Cox 2 Round 186 7/9/2020 12:22:06 AM (Run: 1)		126.024	73.5605	29.1114	0.583702	2545.35		0.0598845	2.92894	13.32	1.36416	1.89771	2.82945	0.183329	2.47888	0.873066	5.45468	2.47888	0.0750753	1.36416	-2.61254e-16		1175.54	33.4486	1070.54	27.4098	1080.29	18.8151	1085.13	24.7571		-1.36304		1076.72	25.9778	1071.83	734.566		230.359	18.0781	802.699	791844	3.54295	0.00721474	19.8479	0.014861	1.12729	3.97771	0.602715
MHL Cox 2 Round 178 7/8/2020 11:58:21 PM (Run: 1)		388.003	93.1873	76.6264	0.240172	1775.19		0.0635565	3.075	13.6964	0.89929	1.67426	3.14502	0.166315	3.01371	0.956002	6.0127	3.01371	0.0730116	0.89929	0		1245.44	37.1412	1014.25	18.2238	998.806	19.9928	991.774	27.7035		2.21621		1012.15	28.7846	1003.36	487.29		189.164	15.7403	541.128	709601	2.04965	0.00516121	4.43206	0.0929543	0.884521	3.77506	0.324888
MHL Cox 2 Round 210 7/9/2020 1:25:03 AM (Run: 1)		193.466	44.6812	38.462	0.230951	2961.97		0.0502332	3.90001	13.8474	1.27762	1.73816	3.59104	0.174565	3.35608	0.932807	5.72853	3.35608	0.0722158	1.27762	2.07177e-16		990.642	37.7036	992.054	25.9775	1022.78	23.1463	1037.21	32.1537		-4.55217		1022.76	33.6631	1038.85	440.021		185.318	5.92624	828.101	866452	32.9013		15.5629	0.0621735	1.01599	3.55859	0.266022
MHL Cox 2 Sharp 115 7/8/2020 9:06:45 PM (Run: 1)		229.664	200.643	11.6927	0.873636	476.942		0.0128426	3.8886	19.9837	4.28303	0.264637	5.25572	0.0383552	3.04603	0.57825	26.0721	3.04603	0.0500408	4.28303	0		257.925	9.96595	196.897	99.5188	238.397	11.1673	242.63	7.25322		-23.2265		235.251	7.34325	236.369	1198.91		100.593	9.09998	769.77	783286	0.735361		16.5698	0.0951287	2.11839	4.81598	1.5104
MHL Cox 2 Sharp 160 7/8/2020 11:06:53 PM (Run: 1)		271.069	116.749	11.9601	0.430698	274.414		0.0124784	4.3626	19.6199	3.39031	0.262515	4.02769	0.0373551	2.1744	0.537438	26.7701	2.1744	0.0509685	3.39031	0		250.656	10.8676	239.429	78.1681	236.691	8.5036	236.418	5.04755		1.25764		233.946	5.1054	232.202	1062.51		66.758	3.38296	211.991	752307	0.508796		10.0068		0.10592	0.471738	0.351358
MHL Cox 2 Round 558 7/9/2020 1:48:43 AM (Run: 1)		211.815	187.603	9.9348	0.885694	415.869		0.0105399	3.68588	21.1147	4.22861	0.237674	4.83058	0.036397	2.33524	0.481549	27.4748	2.33524	0.0473605	4.22861	-1.77279e-16		211.918	7.77026	67.4183	100.64	216.514	9.41902	230.461	5.28676		-241.837		213.434	5.38131	229.512	2386.71		226.392	13.5965	884.156	852035	2.01472		12.4781	0.0704911	1.94656	4.42211	0.606959
MHL Cox 2 Sharp 135 7/8/2020 10:05:45 PM (Run: 1)		188.036	107.945	8.44755	0.574067	2057.47		0.0143124	4.28003	20.5176	5.11121	0.238821	6.11233	0.0355386	3.35203	0.547372	28.1385	3.35203	0.0487385	5.11121	0		287.233	12.2067	135.254	120.118	217.455	11.9647	225.119	7.41583		-66.4422		214.366	7.51822	215.607	1555.23		154.574	9.33551	587.013	687992	4.25662		17.1098	0.0133477	0.656787	2.39243	0.615048
MHL Cox 2 Sharp 176 7/8/2020 11:54:24 PM (Run: 1)		277.244	107.949	11.0732	0.389364	4888.95		0.0134978	3.74001	19.9663	3.11511	0.2311	4.32902	0.0334654	3.00608	0.692766	29.8816	3.00608	0.0500844	3.11511	-3.74456e-16		270.994	10.0676	198.913	72.3552	211.107	8.25138	212.201	6.27507		-6.68002		208.609	6.3285	205.658	647.849		112.366	3.53814	417.37	697361	1.71121		15.4575	0.0302079	0.439542	1.1	0.512327
MHL Cox 2 Sharp 198 7/9/2020 12:53:36 AM (Run: 1)		83.8553	81.6137	3.66751	0.973268	79.5851		0.00988583	7.01925	20.8242	7.10086	0.219303	8.24328	0.0331216	4.18681	0.50729	30.1918	4.18681	0.0480211	7.10086	0		198.833	13.8881	100.359	167.956	201.33	15.0544	210.056	8.65289		-109.305		198.025	8.78103	207.809	2633.56		211.871	14.5567	895.647	870980	1.38378		11.1757	0.0156448	0.957575	2.9286	0.730864
MHL Cox 2 Sharp 166 7/8/2020 11:26:45 PM (Run: 1)		324.162	245.452	14.5002	0.757189	347.456		0.0136965	2.25366	19.2705	2.61319	0.236734	3.38928	0.0330867	2.15835	0.633908	30.2237	2.15835	0.0518927	2.61319	-4.66409e-16		274.956	6.15462	280.708	59.8033	215.742	6.58751	209.838	4.45611		25.2468		213.378	4.48451	198.491	2148.89		274.322	11.5857	1695.13	693242	2.93663	0.0359872	30.5079	0.159047	3.3784	7.67388	2.58998
MHL Cox 2 Sharp 127 7/8/2020 9:38:28 PM (Run: 1)		297.9	85.0799	11.0716	0.285599	218.18		0.0123701	4.7983	20.0795	5.27368	0.222991	5.43073	0.0324743	1.29659	0.235752	30.7936	1.29659	0.049802	5.27368	-2.56286e-16		248.492	11.8504	185.738	122.789	204.396	10.0543	206.015	2.62895		-10.917		201.874	2.72784	201.254	676.982		81.3416	2.44775	420.176	691571	1.49843		9.48625	0.0150574	0.331836	0.619845	0.435483
MHL Cox 2 Sharp 200 7/9/2020 12:57:30 AM (Run: 1)		179.106	197.922	6.90653	1.10505	714.809		0.00874894	6.39305	18.3189	3.95669	0.209589	5.18574	0.0278463	3.35209	0.645182	35.9114	3.35209	0.0545884	3.95669	-1.31773e-16		176.066	11.2071	395.44	88.7232	193.208	9.12372	177.055	5.85428		55.2258		190.673	5.85599	173.874	3072.43		209.322	19.2856	1310.83	862563	1.91074	0.00976697	16.0679	0.271251	5.57905	9.21222	1.52146
MHL Cox 2 Round 211 7/9/2020 1:27:01 AM (Run: 1)		350.882	519.473	14.2357	1.48048	719.62		0.00801227	3.71925	20.1631	3.28575	0.189603	4.35856	0.0277269	2.86372	0.655332	36.066	2.86372	0.0495955	3.28575	-1.86235e-16		161.3	5.97526	176.093	76.6377	176.291	7.05369	176.306	4.9805		-0.120914		174.106	5.01731	177.599	3892.15
MHL Cox 2 Sharp 159 7/8/2020 11:04:56 PM (Run: 1)		125.454	81.9999	4.33953	0.653623	156.996		0.00974454	7.48565	21.4781	7.62606	0.176072	8.08174	0.0274274	2.67538	0.330058	36.4599	2.67538	0.046559	7.62606	-6.84795e-16		196.005	14.6013	26.6485	182.897	164.675	12.2854	174.427	4.60403		-554.547		161.93	4.71018	168.847	1705.84		206.168	9.86126	764.287	745315	1.5369		21.1463	0.0923573	1.90015	4.0255	1.71936
MHL Cox 2 Sharp 148 7/8/2020 10:39:15 PM (Run: 1)		113.896	95.4666	4.33716	0.838191	175.916		0.0118168	5.73124	20.6424	5.57908	0.182606	6.22859	0.0273384	2.76933	0.443386	36.5785	2.76933	0.048444	5.57908	0		237.444	13.5288	121.005	131.459	170.301	9.76551	173.869	4.75065		-43.6876		167.566	4.81666	161.287	1122.56		214.037	27.3084	689.632	679576	2.31035	0.00557104	19.7065	0.116316	2.01862	4.2988	0.674287
MHL Cox 2 Sharp 119 7/8/2020 9:14:34 PM (Run: 1)		338.815	233.043	11.6883	0.687819	589.811		0.0091428	3.97643	20.8465	4.33423	0.180537	4.75597	0.0272959	1.95799	0.409428	36.6355	1.95799	0.0479696	4.33423	0		183.956	7.28169	97.766	102.569	168.522	7.38507	173.602	3.35375		-77.5691		166.274	3.4073	169.752	1778.83		233.671	11.8671	834.196	765116	2.78871		23.3518	0.0778021	1.29418	3.58549	0.512502
MHL Cox 2 Sharp 190 7/9/2020 12:29:57 AM (Run: 1)		213.797	204.92	7.5752	0.958475	104.062		0.00792031	2.61425	19.7033	4.43677	0.188354	5.25052	0.026916	2.80767	0.533299	37.1526	2.80767	0.050753	4.43677	-2.80743e-16		159.456	4.15217	229.619	102.479	175.224	8.45007	171.218	4.74396		25.434		172.785	4.78056	170.122	2331.39		307.851	16.4745	1511.65	872053	4.28122		24.739	0.102744	2.24892	6.03294	1.62871
MHL Cox 2 Sharp 118 7/8/2020 9:12:37 PM (Run: 1)		176.904	131.668	5.98224	0.74429	203.607		0.00827542	7.0663	21.8924	4.76328	0.169364	5.72719	0.0268914	3.1799	0.554073	37.1866	3.1799	0.045678	4.76328	0		166.576	11.7224	-19.3277	115.238	158.867	8.42254	171.063	5.36811		985.069		156.213	5.44551	168.501	1976.58		207.103	16.1292	709.961	779018	2.25397		15.0604	0.0167248	1.27292	3.79969	0.581232
MHL Cox 2 Sharp 173 7/8/2020 11:40:25 PM (Run: 1)		122.263	84.7006	4.28822	0.692772	312.801		0.0108801	8.17256	20.4595	6.31115	0.179958	7.16719	0.0267033	3.39676	0.473058	37.4486	3.39676	0.0488771	6.31115	-1.6293e-16		218.722	17.7788	141.982	148.129	168.025	11.099	169.882	5.69512		-19.6501		165.378	5.76335	161.001	1913.25		207.496	21.017	558.455	666081	1.88032		15.0719	0.0571901	2.09468	3.21908	0.68274
MHL Cox 2 Sharp 139 7/8/2020 10:13:33 PM (Run: 1)		368.085	292.624	13.3938	0.794992	2028.94		0.0109898	3.91095	19.1601	3.11699	0.191735	4.8323	0.0266439	3.69263	0.762969	37.5321	3.69263	0.0521919	3.11699	0		220.915	8.59283	293.836	71.1654	178.109	7.89417	169.509	6.17778		42.3116		176.037	6.18937	159.874	2081.14		299.307	15.9955	1347.14	672615	3.24748	0.0182426	33.0201	0.265393	5.20564	11.0826	0.873118
MHL Cox 2 Sharp 196 7/9/2020 12:49:42 AM (Run: 1)		298.84	330.109	10.7544	1.10463	1200.77		0.00790142	2.87439	20.9147	6.06371	0.173987	6.30971	0.0263918	1.74466	0.274572	37.8906	1.74466	0.0478131	6.06371	0		159.077	4.55455	90.0492	143.703	162.873	9.49495	167.926	2.89191		-86.4825		160.629	2.97359	166.858	1541.98		200.034	4.71622	1362.33	863940	7.51485	0.304184	42.9407	0.086629	1.39824	2.93897	0.947154
MHL Cox 2 Sharp 175 7/8/2020 11:52:27 PM (Run: 1)		161.342	154.849	6.13648	0.959757	113.795		0.0112472	5.738	19.6177	5.67407	0.185186	6.17759	0.0263485	2.44285	0.394027	37.9528	2.44285	0.0509743	5.67407	0		226.062	12.8992	239.688	130.817	172.514	9.80102	167.654	4.04274		30.053		170.015	4.09509	154.555	1354.96		213.205	28.5165	984.996	680037	2.34408	0.016908	24.2959	0.370136	6.26942	9.22809	1.3773
MHL Cox 2 Sharp 165 7/8/2020 11:24:48 PM (Run: 1)		218.33	153.786	7.57241	0.704373	92.5784		0.0105981	4.87974	19.9734	4.49477	0.181741	4.96661	0.0263272	2.11286	0.423387	37.9836	2.11286	0.0500665	4.49477	-1.84159e-16		213.082	10.3433	198.092	104.416	169.558	7.75569	167.52	3.49388		15.4331		167.185	3.53693	159.222	1085.52		222.589	14.4201	741.107	699097	2.82728		19.2798	0.0593691	1.33522	3.53025	0.715837
MHL Cox 2 Sharp 169 7/8/2020 11:32:37 PM (Run: 1)		276.884	293.104	10.7684	1.05858	169.836		0.0110315	4.0224	19.1462	4.54734	0.189018	5.25868	0.0262472	2.64111	0.500706	38.0993	2.64111	0.0522298	4.54734	-2.91481e-16		221.749	8.8709	295.493	103.792	175.791	8.48831	167.018	4.35447		43.4782		173.593	4.38243	153.689	2950.07		231.221	21.7253	1607.72	671266	2.31173	0.00240013	24.9265	0.512745	8.99855	14.7051	2.50383
MHL Cox 2 Sharp 132 7/8/2020 9:48:15 PM (Run: 1)		151.155	120.316	5.37984	0.795979	3643.2		0.0107178	7.05707	20.0458	8.45439	0.180286	9.4112	0.0262109	4.13449	0.438773	38.152	4.13449	0.0498858	8.45439	0		215.478	15.1256	189.654	196.706	168.306	14.5965	166.79	6.80748		12.0556		165.753	6.88811	156.999	2419.9		206.184	11.5174	1062.46	681093	1.65744		20.6597	0.0730918	3.02669	6.42115	1.62313
MHL Cox 2 Sharp 141 7/8/2020 10:17:27 PM (Run: 1)		163.104	112.328	5.58234	0.688694	5339.6		0.0109671	5.1525	20.6388	6.34533	0.172785	7.09495	0.0258636	3.17414	0.44644	38.6643	3.17414	0.0484523	6.34533	1.73504e-16		220.461	11.2975	121.461	149.498	161.833	10.6137	164.608	5.15875		-35.5234		159.331	5.22672	155.129	1794.62		262.482	16.2689	794.24	682853	2.56832		20.2479	0.125531	1.85493	4.67648	0.994998
MHL Cox 2 Sharp 128 7/8/2020 9:40:26 PM (Run: 1)		160.531	111.728	5.3608	0.695994	302.835		0.00989087	7.2298	20.1802	6.33557	0.175468	6.75305	0.0256816	2.33756	0.344811	38.9384	2.33756	0.0495535	6.33557	-2.35939e-16		198.933	14.3119	174.096	147.828	164.153	10.2357	163.464	3.77303		6.10714		161.67	3.84079	156.312	1681.16		175.743	18.5687	546.724	696995	2.0883		16.9529	0.0531844	1.29342	2.83124	0.324061
MHL Cox 2 Sharp 142 7/8/2020 10:19:24 PM (Run: 1)		331.859	255.843	11.4987	0.770938	972.355		0.0108837	3.24711	20.2075	3.74261	0.173146	4.81082	0.025376	3.02273	0.626862	39.4073	3.02273	0.0494866	3.74261	-3.09643e-16		218.794	7.06618	170.979	87.3751	162.145	7.20956	161.543	4.82233		5.51862		160.059	4.85627	151.436	2069.08		187.637	18.1439	1343.93	667243	1.76408	0.0485496	21.6684	0.528574	9.3545	15.2932	2.09304
MHL Cox 2 Sharp 171 7/8/2020 11:36:31 PM (Run: 1)		327.243	239.152	7.79656	0.730807	188.14		0.00766612	4.67932	20.1826	3.792	0.120472	4.35102	0.0176345	2.13357	0.488069	56.707	2.13357	0.0495476	3.792	0		154.358	7.19539	173.852	88.4814	115.5	4.75015	112.689	2.3834		35.1813		113.871	2.40042	105.518	1875.19		246.666	4.80945	708.555	664398	1.75057	0.367092	17.1774	0.112674	1.05028	2.69388	0.742204
MHL Cox 2 Sharp 137 7/8/2020 10:09:39 PM (Run: 1)		654.703	224.311	12.5586	0.342615	1967.41		0.00681912	5.21454	21.5777	3.3925	0.104224	4.56798	0.0163107	3.05898	0.668143	61.3095	3.05898	0.046344	3.3925	0		137.361	7.13847	15.594	81.5312	100.668	4.37788	104.297	3.16476		-568.831		99.3551	3.18832	101.06	844.7		190.521	1.87817	1072.7	676218	3.72365	0.0059525	8.90613	0.0157696	0.580735	3.28022	0.137016
MHL Cox 2 Round 557 7/9/2020 1:46:45 AM (Run: 1)		334.64	71.7286	5.6654	0.214345	390.771		0.00606923	18.5282	22.4426	5.2637	0.0934003	6.61729	0.0152027	4.01023	0.605224	65.7778	4.01023	0.044558	5.2637	0		122.301	22.5918	-79.7545	128.83	90.6659	5.73957	97.2654	3.87129		221.956		89.1601	3.91098	94.8386	575.865		304.996	2.76133	933.843	875966	1.24794		1.17522		0.544502	1.25566	0.0386104
MHL Cox 2 Sharp 147 7/8/2020 10:37:18 PM (Run: 1)		193.617	110.425	3.66007	0.570328	388.977		0.00588296	7.49742	19.8826	7.09274	0.104444	7.77456	0.015061	3.18383	0.408662	66.3965	3.18383	0.0502952	7.09274	0		118.559	8.86283	208.652	164.452	100.87	7.46526	96.3659	3.04531		53.815		99.3208	3.0722	92.4574	880.22		177.277	10.7124	625.481	671900	1.16436		11.5251	0.0701642	0.85093	2.56628	0.578377
MHL Cox 2 Sharp 199 7/9/2020 12:55:33 AM (Run: 1)		515.508	548.382	10.4204	1.06377	699.429		0.00462232	4.75837	20.4275	4.55988	0.0998978	6.05317	0.0148003	3.981	0.656789	67.5664	3.981	0.0489537	4.55988	1.92836e-16		93.2117	4.42514	145.588	106.957	96.682	5.58234	94.7094	3.74282		34.9467		95.3674	3.75573	93.3509	2985.1		256.272	10.042	2260.8	850525	2.08775		20.0804	0.286084	6.30155	11.3789	1.83524
MHL Cox 2 Sharp 195 7/9/2020 12:47:45 AM (Run: 1)		202.628	169.554	3.81124	0.836776	79.0126		0.00447317	8.82341	18.499	4.10765	0.10839	5.20018	0.0145425	3.1889	0.611946	68.7641	3.1889	0.054057	4.10765	-1.33288e-16		90.2108	7.94193	373.404	92.4681	104.492	5.16353	93.0716	2.94664		75.0748		103.019	2.93878	91.6756	1072.78		184.191	15.2197	743.416	881884	1.85524	0.0216559	14.7817	0.0357787	1.0348	2.6421	0.495857
MHL Cox 2 Sharp 192 7/9/2020 12:33:52 AM (Run: 1)		127.435	96.3838	2.30763	0.756335	93.2865		0.00440872	10.8484	21.8006	8.48824	0.0909531	8.99982	0.0143809	2.99106	0.331556	69.5368	2.99106	0.0458702	8.48824	2.74901e-16		88.9137	9.6245	-9.15382	204.956	88.3908	7.6186	92.0448	2.73355		1105.53		86.8155	2.78364	90.6211	1986.27		215.972	18.8369	854.614	868798	0.963278		8.73701	0.0705946	1.77294	3.68834	0.727932
MHL Cox 2 Sharp 121 7/8/2020 9:18:29 PM (Run: 1)		82.759	163.311	2.03186	1.97334	31.911		0.00491421	7.22746	18.4063	11.4794	0.107491	12.3267	0.0143495	4.4912	0.363966	69.6889	4.4912	0.0543293	11.4794	0		99.0834	7.14369	384.765	257.893	103.668	12.1482	91.8454	4.09572		76.1295		102.113	4.12824	86.3447	6538.59		282.748	16.4303	1598.07	721239	1.83427	0.040145	22.1552	0.348019	5.44273	9.67818	4.49578
MHL Cox 2 Sharp 150 7/8/2020 10:43:10 PM (Run: 1)		191.885	126.16	3.55203	0.657477	59.6712		0.00574378	6.66808	21.4796	9.34001	0.0919563	10.2424	0.0143254	4.2038	0.409936	69.8061	4.2038	0.0465558	9.34001	0		115.762	7.69704	26.5172	224.005	89.3241	8.7581	91.6923	3.82727		-245.785		87.8074	3.87535	87.2626	892.748		167.471	13.8237	812.547	684232	1.05035		10.466	0.0760354	1.73787	3.88842	0.842146
MHL Cox 2 M8 7/9/2020 4:11:46 PM (Run: 1)		302.962	273.212	5.77567	0.901801	866.285		0.00487135	4.49341	20.9321	4.63419	0.0949728	5.86613	0.0144182	3.59663	0.610077	69.3568	3.59663	0.0477735	4.63419	0		98.2213	4.40278	88.0836	109.865	92.1253	5.16628	92.282	3.2954		-4.76637		89.5789	3.31378	88.2641	2801.86		210.013	12.0743	1500.33	724161	1.03554		14.7451	0.205692	5.12402	9.91307	1.73787
MHL Cox 2 Sharp 144 7/8/2020 10:23:19 PM (Run: 1)	z1	92.889	73.0209	1.80692	0.786109	60.666		0.00604137	9.75673	18.6487	8.83185	0.105065	9.53558	0.0142103	3.59522	0.376414	70.3716	3.59522	0.0536232	8.83185	0		121.742	11.8423	355.267	199.451	101.441	9.20546	90.9606	3.24727		74.3965		99.9159	3.27145	84.9076	2232.68		112.298	4.45253	269.825	674722	1.01475		13.0838	0.0023065	0.367945	1.0219	0.649286
MHL Cox 2 M6 7/9/2020 4:07:50 PM (Run: 1)	z1	199.593	264.475	4.17664	1.32507	113.242		0.00508619	4.19689	22.6827	7.64112	0.0851527	8.32709	0.0140085	3.30965	0.395125	71.3851	3.30965	0.0440864	7.64112	-2.72513e-16		102.542	4.29268	-105.813	187.958	82.9778	6.63485	89.6781	2.94748		184.752		80.4452	2.99367	83.0472	4263.73		123.408	4.00744	412.154	710852	1.73064		19.4514	0.0308676	0.608718	1.54285	0.860598
MHL Cox 2 Round 556 7/9/2020 1:44:48 AM (Run: 1)		259.409	42.6789	4.00877	0.164524	355.576		0.00463384	17.4544	18.6606	4.81977	0.10477	5.31073	0.0141795	2.23018	0.418147	70.5242	2.23018	0.0535888	4.81977	3.25024e-16		93.4435	16.2724	353.777	108.876	101.17	5.11387	90.7651	2.01004		74.3439		99.7784	2.01917	89.1594	452.521		189.117	3.2081	1170.11	852188	4.02537	0.0569149	7.17321	0.0387024	0.436976	2.12462	1.08622
MHL Cox 2 Sharp 191 7/9/2020 12:31:55 AM (Run: 1)		386.637	348.4	7.02981	0.901102	290.482		0.00413466	5.37203	21.3981	5.61675	0.0904189	6.23533	0.0140324	2.70766	0.432985	71.2635	2.70766	0.0467331	5.61675	2.29914e-16		83.3981	4.47094	35.6232	134.477	87.8935	5.24995	89.8301	2.41543		-152.168		86.524	2.4425	89.2225	2237.79		286.106	4.83294	1523.49	887519	4.12957		24.6601	0.107014	2.47015	5.63307	1.91743
MHL Cox 2 S9 7/9/2020 4:21:53 PM (Run: 1)		389.496	369.07	6.81025	0.947558	191.904		0.00359887	5.81794	20.4068	4.6557	0.0933131	5.2009	0.0138107	2.31814	0.440405	72.4077	2.31814	0.0490034	4.6557	-3.19802e-16		72.6102	4.21684	148.003	109.154	90.585	4.50719	88.4203	2.03571		40.2579		88.1577	2.052	88.1708	2508.1		293.513	4.84337	1735.08	918905	4.67943	0.00590729	26.7883	0.172485	3.43233	6.64944	1.96239
MHL Cox 2 Sharp 197 7/9/2020 12:51:39 AM (Run: 1)		506.183	515.924	9.52289	1.01924	0		0.00435013	5.1643	21.4502	4.12324	0.0896309	4.60757	0.013944	2.05636	0.444055	71.7154	2.05636	0.0466197	4.12324	2.06421e-16		87.7348	4.52107	29.8136	98.8272	87.1595	3.8484	89.2679	1.82302		-199.42		85.8876	1.84278	88.0051	1494.02		233.48	5.59307	1757.4	874433	4.02265	0.00936874	32.7709	0.0962321	2.08986	4.69256	1.66729
MHL Cox 2 S10 7/9/2020 4:23:51 PM (Run: 1)		722.957	896.923	13.3515	1.24063	294.042		0.00341861	2.96795	20.0686	2.85989	0.0955276	4.00886	0.0139042	2.80927	0.695078	71.9208	2.80927	0.049829	2.85989	0		68.9796	2.04379	187.006	66.5724	92.6396	3.54941	89.0147	2.48348		52.4001		90.4649	2.48718	90.9322	3634.87		285.472	6.2202	3034.39	949888	6.1759	0.0300799	54.5284	0.3422	4.85822	10.2963	3.90824
MHL Cox 2 Sharp 145 7/8/2020 10:33:24 PM (Run: 1)	z2	250.121	136.421	4.32987	0.545419	196.315		0.0055073	8.36992	19.1097	6.89043	0.0997704	7.91586	0.0138278	3.89651	0.491553	72.3178	3.89651	0.0523294	6.89043	0		111.009	9.26589	299.806	157.153	96.5643	7.29168	88.5294	3.42598		70.4712		95.1806	3.43435	84.8731	1750.38		165.649	9.53081	619.805	694709	1.32476		10.496	0.0511641	0.957552	2.84744	0.605374
MHL Cox 2 M7 7/9/2020 4:09:48 PM (Run: 1)	z2	259.897	163.071	4.59491	0.627446	1643.89		0.00483811	5.75686	21.44	5.79419	0.0926989	6.71297	0.0144144	3.38988	0.502154	69.375	3.38988	0.0466419	5.79419	0		97.5528	5.60244	30.9361	138.849	90.0144	5.78254	92.258	3.10516		-198.221		87.441	3.13355	88.723	1749.32		167.997	8.70399	792.627	715509	1.23966		10.8791	0.074994	2.07469	4.20735	0.833441
Ex periment on July 8, 2020
Isotope ratio and date errors do not include systematic calibration errors of 0.20% (207Pb/206Pb) and 0.68% (206Pb/238U) (2 sigma).
Trace element concentrations were deleted from analyses known to have intersected inclusions of other minerals based on P and Ti.
Ablation used a laser spot size of 25 microns and a laser firing repetition rate of 5 Hz.
Activity of TiO2 for Ti in Zircon temperature calculation is 0.8.
Ex periment on July 9, 2020
Isotope ratio and date errors do not include systematic calibration errors of 0.36% (207Pb/206Pb) and 0.96% (206Pb/238U) (2 sigma).
Trace element concentrations were deleted from analyses known to have intersected inclusions of other minerals based on P and Ti.
Ablation used a laser spot size of 25 microns and a laser firing repetition rate of 5 Hz.
Activity of TiO2 for Ti in Zircon temperature calculation is 0.8.
MHM Cox 3 Round 242 7/9/2020 4:29:28 AM (Run: 1)		146.077	82.6125	104.999	0.565542	15144.9		0.162002	3.15569	5.16533	0.540172	13.7571	2.7876	0.515373	2.73476	0.97517	1.94034	2.73476	0.193599	0.540172	3.06496e-16		3034.74	88.9242	2772.98	8.85869	2733.13	26.3868	2679.53	59.9571		3.37021		2751.53	84.3994	2703.68	797.142		244.353	8.43003	733.738	725492	1.62688	0.00753205	21.1382	0.116543	2.75397	7.07499	1.85241
MHM Cox 3 Round 317 7/9/2020 7:49:04 AM (Run: 1)		42.0325	35.2758	31.8939	0.83925	1.85716e+06		0.158457	3.18562	5.28815	1.79874	13.824	2.8846	0.530196	2.25509	0.775069	1.88609	2.25509	0.189102	1.79874	0		2972.99	88.0721	2734.38	29.6038	2737.73	27.3139	2742.28	50.37		-0.288933		2730.72	72.2559	2703.39	1187.74		120.635	11.1383	381.033	754515	0.567298		11.3408	0.0599174	1.11159	2.19038	0.461707
MHM Cox 3 Round 325 7/9/2020 8:12:50 AM (Run: 1)		97.4876	189.142	84.0308	1.94016	4287.81		0.142433	1.92194	5.49682	0.575282	12.3288	3.33914	0.49151	3.28921	0.981092	2.03455	3.28921	0.181923	0.575282	4.73175e-16		2691.46	48.432	2670.49	9.52476	2629.77	31.3613	2577.21	69.8741		3.49323		2637.43	93.9744	2570.62	3296.35		181.605	5.27263	474.166	771554	2.04918		28.1662	0.0675267	1.82339	4.1164	0.610439
MHM Cox 3 Round 254 7/9/2020 5:01:03 AM (Run: 1)		237.551	127.424	103.549	0.536407	11745		0.118492	2.43548	8.75718	1.27122	5.15327	3.19658	0.3273	2.93294	0.912765	3.0553	2.93294	0.114192	1.27122	-2.43226e-16		2263.39	52.1501	1867.17	22.9393	1844.93	27.1827	1825.28	46.6228		2.24342		1862.67	52.5674	1831.54	946.523		240.821	4.71578	584.516	655981	1.5249		3.56296	0.0267364	0.772219	3.07879	0.186601
MHM Cox 3 Round 312 7/9/2020 7:39:18 AM (Run: 1)		416.252	137.558	160.144	0.330467	4833.5		0.106329	2.26323	9.17554	0.856141	4.43738	2.51401	0.295296	2.36374	0.93288	3.38644	2.36374	0.108985	0.856141	4.68524e-16		2042.38	43.965	1782.52	15.6096	1719.34	20.8321	1667.94	34.738		6.42815		1773.85	38.2485	1755.18	601.2		160.893	4.72107	2297.19	707124	8.31876		44.951	0.237841	5.44731	11.605	0.532846
MHM Cox 3 Round 243 7/9/2020 4:31:26 AM (Run: 1)		48.34	21.9247	18.13	0.453551	803.026		0.096394	5.39287	9.20809	1.95761	4.53225	3.87086	0.302679	3.33936	0.859227	3.30383	3.33936	0.1086	1.95761	-1.34158e-16		1860.06	95.8332	1776.07	35.7204	1736.91	32.1995	1704.58	50.018		4.02525		1726.61	55.4045	1675.72	861.458		136.107	6.95119	251.375	721857	0.337123		7.29366	0.00870156	0.749173	1.28573	0.611524
MHM Cox 3 Round 259 7/9/2020 5:10:49 AM (Run: 1)		51.256	11.9776	18.2226	0.233683	1689.86		0.108807	6.41265	9.25113	2.27217	4.49302	4.36629	0.301462	3.7285	0.851193	3.31717	3.7285	0.108095	2.27217	-2.07197e-16		2087.6	127.189	1767.56	41.5038	1729.68	36.2635	1698.55	55.6741		3.90404		1720.01	61.6432	1669.07	251.374		134.268	8.96531	297.863	698673	0.61231		2.74431		0.220343	0.708551	0.136557
MHM Cox 3 Round 252 7/9/2020 4:57:08 AM (Run: 1)		130.188	40.5018	48.7322	0.311101	1170.37		0.114485	3.52882	9.25977	1.64852	4.55105	3.86949	0.30564	3.50076	0.901414	3.27182	3.50076	0.107994	1.64852	-3.07854e-16		2190.85	73.2686	1765.84	30.1188	1740.35	32.2122	1719.22	52.8284		2.64047		1740.6	58.656	1701.2	273.064		177.181	19.7333	1111.77	666449	0.572827	0.0255412	3.76973	0.351922	5.19017	8.36838	1.22661
MHM Cox 3 Sharp 275 7/9/2020 5:54:31 AM (Run: 1)		236.438	91.4671	91.0376	0.386854	4699.45		0.116572	3.15551	9.33168	0.803205	4.44198	3.46559	0.300632	3.37123	0.96898	3.32632	3.37123	0.107162	0.803205	-3.34998e-16		2228.66	66.587	1751.69	14.7006	1720.2	28.7228	1694.44	50.2328		3.26814		1737.77	55.53	1701.67	692.61		194.791	8.03446	2048.52	655002	0.760948		5.26312	0.163984	4.15191	8.91147	1.49229
MHM Cox 3 Sharp 299 7/9/2020 6:57:38 AM (Run: 1)		156.422	66.076	60.252	0.422422	1191.55		0.115258	2.0967	9.35758	1.11044	4.4485	3.18499	0.301909	2.98514	0.932634	3.31226	2.98514	0.106865	1.11044	2.69809e-16		2204.86	43.7971	1746.63	20.3364	1721.42	26.4043	1700.77	44.625		2.626		1727.27	49.4089	1684.77	392.504		154.937	6.54652	479.899	647074	1.85396		15.827	0.0400592	0.713718	1.86949	0.412034
MHM Cox 3 Round 320 7/9/2020 7:54:56 AM (Run: 1)		51.6584	14.5945	18.4548	0.282519	2875.04		0.0961624	6.03088	9.37855	1.71466	4.43229	2.72618	0.301483	2.11943	0.769899	3.31693	2.11943	0.106626	1.71466	1.209e-16		1855.79	106.936	1742.53	31.418	1718.39	22.5855	1698.66	31.6491		2.51775		1709.68	35.1553	1676.7	257.863		139.373	24.5013	516.894	756897	1.06055		1.98978	0.0303573	0.642184	2.38454	0.165993
MHM Cox 3 Sharp 223 7/9/2020 3:59:48 AM (Run: 1)		138.273	46.5555	52.5987	0.336694	2863.89		0.0992527	3.67676	9.38424	1.043	4.59484	2.72972	0.312729	2.5226	0.917597	3.19765	2.5226	0.106562	1.043	0		1912.69	67.0999	1741.42	19.1136	1748.33	22.7631	1754.12	38.7401		-0.729293		1750.52	43.3018	1751.84	536.06		116.975	4.05898	287.291	712963	0.664863		8.63246	0.0594848	0.508308	1.39706	0.505297
MHM Cox 3 Sharp 267 7/9/2020 5:30:45 AM (Run: 1)		106.089	47.6014	41.0918	0.448694	1403.68		0.109533	2.65031	9.43216	1.06508	4.4753	3.24656	0.306148	3.06688	0.940192	3.26639	3.06688	0.10602	1.06508	-2.7157e-16		2100.84	52.8828	1732.07	19.5414	1726.4	26.9443	1721.73	46.3399		0.597001		1725.4	51.5059	1698.24	807.435		136.817	11.3194	318.22	642255	0.947434		11.1185		0.865672	2.02661	0.570853
MHM Cox 3 Round 316 7/9/2020 7:47:07 AM (Run: 1)		125.138	74.9112	48.8237	0.598627	2177.67		0.097225	2.49197	9.48212	1.1365	4.35886	2.45159	0.299762	2.17225	0.877868	3.33598	2.17225	0.105462	1.1365	-1.80198e-16		1875.37	44.6312	1722.38	20.8771	1704.58	20.2478	1690.13	32.2954		1.87233		1706.09	35.7624	1678.65	1056.6		145.787	3.69915	528.498	762930	0.522799		6.98849	0.0340554	0.998844	2.15046	0.893198
MHM Cox 3 Sharp 214 7/9/2020 3:34:03 AM (Run: 1)		79.4257	123.68	36.1961	1.55718	464.076		0.0885135	2.1686	9.4822	1.23868	4.21813	2.87278	0.290087	2.59202	0.896211	3.44725	2.59202	0.105461	1.23868	2.74228e-16		1714.25	35.6425	1722.36	22.7541	1677.55	23.5797	1641.96	37.572		4.66817		1670.62	41.2475	1609.71	3358.77		253.395	7.53022	1540.33	716617	2.66306	0.0110719	13.7011	0.199815	4.33055	10.2888	2.14075
MHM Cox 3 Round 253 7/9/2020 4:59:06 AM (Run: 1)		59.2959	36.2088	23.2109	0.610646	1912.73		0.112678	3.99319	9.48727	2.52232	4.28816	4.44929	0.29506	3.66526	0.821048	3.38914	3.66526	0.105404	2.52232	-1.90067e-16		2158.04	81.7336	1721.37	46.3399	1691.09	36.6342	1666.77	53.8324		3.1723		1682.32	59.45	1610.21	1264.14		189.813	18.6803	552.283	652549	1.34317		8.06143	0.0407729	1.59024	3.24402	0.705514
MHM Cox 3 Sharp 278 7/9/2020 6:00:20 AM (Run: 1)		164.574	50.2688	60.0011	0.305448	816.557		0.11134	3.05952	9.49293	1.8902	4.30262	3.17129	0.296232	2.54641	0.797477	3.37573	2.54641	0.105342	1.8902	0		2133.72	61.9542	1720.27	34.7317	1693.86	26.1281	1672.6	37.5143		2.77106		1701.81	41.5169	1669.62	583.544		119.826	6.45847	401.326	644163	0.725986		6.44027	0.0220556	0.932089	1.59619	0.485709
MHM Cox 3 Round 244 7/9/2020 4:33:23 AM (Run: 1)		92.8013	62.1453	35.1773	0.669659	20114.5		0.0910209	2.33137	9.50305	1.59673	4.2018	2.48691	0.289599	1.90661	0.757216	3.45305	1.90661	0.105229	1.59673	1.44978e-16		1760.76	39.3125	1718.34	29.346	1674.37	20.3972	1639.52	27.6008		4.58654		1669.53	30.4014	1619.19	1244.17		230.705	15.0098	774.072	736365	4.40813		8.15056	0.0802213	1.19959	3.35849	0.196916
MHM Cox 3 Round 246 7/9/2020 4:37:17 AM (Run: 1)		411.824	198.197	148.911	0.481266	16473.4		0.0947141	2.39227	9.55043	0.783396	3.97145	2.12136	0.275088	1.97141	0.918615	3.63521	1.97141	0.104707	0.783396	-2.99013e-16		1829.06	41.8347	1709.18	14.4146	1628.38	17.2072	1566.57	27.4174		8.34361		1660.43	29.7536	1608.96	880.929		187.119	10.5473	657.622	706162	7.18494		23.1048	0.036618	0.692589	2.12954	0.437916
MHM Cox 3 Sharp 269 7/9/2020 5:34:40 AM (Run: 1)		154.903	57.2017	59.2831	0.369276	39517.4		0.114615	3.86151	9.56475	0.99663	4.4098	3.96091	0.305909	3.83348	0.964902	3.26895	3.83348	0.104551	0.99663	0		2193.2	80.2576	1706.42	18.3445	1714.18	32.7841	1720.54	57.8882		-0.827669		1720.22	64.3873	1710.36	718.939		241.451	10.5415	934.773	645552	1.62857		10.1476	0.0422646	1.14181	3.19637	0.644686
MHM Cox 3 Round 315 7/9/2020 7:45:10 AM (Run: 1)		92.0475	31.0427	33.7895	0.337247	2900.22		0.0965444	3.46933	9.63063	1.58622	4.3524	2.79021	0.304006	2.29547	0.815876	3.28941	2.29547	0.103835	1.58622	1.21585e-16		1862.83	61.7389	1693.78	29.2436	1703.35	23.0381	1711.14	34.4979		-1.02527		1700.75	38.4342	1699.92	614.067		87.751	4.92458	333.94	750263	0.548584		2.67715		0.400697	0.820062	0.247132
MHM Cox 3 Sharp 303 7/9/2020 7:13:35 AM (Run: 1)		168.891	97.5068	64.9994	0.577337	2751.14		0.109459	2.28287	9.67695	1.35964	4.12105	3.02645	0.289231	2.70385	0.88805	3.45744	2.70385	0.103338	1.35964	0		2099.49	45.5232	1684.93	25.0946	1658.49	24.7293	1637.69	39.1034		2.80368		1665.07	42.9935	1615.28	1159.18		276.234	8.46952	893.728	674061	5.3848		22.8109	0.0703582	1.25133	3.11691	0.450506
MHM Cox 3 Sharp 307 7/9/2020 7:21:23 AM (Run: 1)		129.491	109.444	56.1746	0.845188	1529.16		0.117307	2.60897	9.70408	1.34675	4.30085	3.10317	0.302696	2.7957	0.895872	3.30364	2.7957	0.103049	1.34675	-2.36445e-16		2241.95	55.3646	1679.76	24.8729	1693.52	25.5649	1704.66	41.8767		-1.48267		1695.36	46.5567	1647.56	1624.06		239.279	14.3176	1119.09	619028	1.767	0.0154186	25.4417	0.179726	3.77196	7.58377	1.92113
MHM Cox 3 Round 323 7/9/2020 8:08:56 AM (Run: 1)		527.825	72.1177	172.697	0.136632	56196.5		0.0881936	2.35537	9.70786	0.960836	3.7719	2.04212	0.265573	1.80195	0.870582	3.76545	1.80195	0.103009	0.960836	1.3797e-16		1708.31	38.5835	1679.04	17.7472	1586.79	16.39	1518.29	24.3757		9.57373		1646.02	26.3221	1618.55	118.269		976.604	9.87053	3974.73	774243	2.46696		2.34531	0.069353	1.14874	5.25776	0.213398
MHM Cox 3 Round 322 7/9/2020 8:06:59 AM (Run: 1)		118.215	109.935	47.7997	0.929956	11983.3		0.0893852	1.92841	9.7134	1.42093	4.13414	2.96418	0.291243	2.60141	0.871975	3.43356	2.60141	0.102951	1.42093	0		1730.43	31.9813	1677.99	26.2488	1661.08	24.2355	1647.74	37.8246		1.803		1661.14	41.677	1637.3	2042.66		163.365	13.7848	1170.24	757046	0.565376	0.049023	21.4628	0.637341	10.1115	12.8025	3.90451
MHM Cox 3 Sharp 287 7/9/2020 6:26:03 AM (Run: 1)		507.121	79.7924	174.05	0.157344	4148.32		0.119291	3.38753	9.73036	1.17807	3.88027	3.41416	0.273835	3.20447	0.934551	3.65183	3.20447	0.102771	1.17807	-2.52776e-16		2277.82	72.9726	1674.76	21.7714	1609.59	27.5633	1560.24	44.4069		6.83793		1667.96	48.2359	1650.52	280.689		1107.01	10.518	3605.44	665857	2.92677		4.6075	0.0768024	1.95031	6.50146	0.340877
MHM Cox 3 Sharp 298 7/9/2020 6:55:41 AM (Run: 1)		314.051	84.0245	109.259	0.267551	5947.43		0.114512	3.09251	9.73331	0.880761	3.94126	1.81629	0.278224	1.58845	0.859331	3.59423	1.58845	0.10274	0.880761	-3.28242e-16		2191.33	64.2229	1674.2	16.2781	1622.2	14.71	1582.41	22.2884		5.48255		1649.54	24.3162	1611.11	519.021		457.564	9.94864	1233.9	644767	4.44153		8.154	0.05534	0.974439	2.89937	0.191346
MHM Cox 3 Sharp 302 7/9/2020 7:11:38 AM (Run: 1)		71.273	61.5609	29.8757	0.863734	880.098		0.110153	2.859	9.75335	1.66827	4.18762	3.4169	0.296224	2.98196	0.868407	3.37583	2.98196	0.102529	1.66827	-1.77135e-16		2112.12	57.3375	1670.4	30.8479	1671.6	28.0067	1672.56	43.9299		-0.129361		1665.16	48.617	1608.19	1788.43		257.541	29.8292	726.098	682029	3.88083		21.2457	0.0569924	1.68659	4.08913	0.509801
MHM Cox 3 Sharp 213 7/9/2020 3:32:06 AM (Run: 1)		104.446	72.5672	39.0029	0.694783	11467.5		0.0898812	2.54361	9.82484	1.66379	3.98259	3.37133	0.283785	2.93218	0.865177	3.52379	2.93218	0.101783	1.66379	1.81074e-16		1739.63	42.3987	1656.88	30.818	1630.65	27.3616	1610.4	41.7836		2.80556		1626.39	45.8062	1590.08	1364.34		229.889	14.7588	843.229	724814	5.45062		22.1835	0.0916692	1.62549	2.83301	0.547347
MHM Cox 3 Round 324 7/9/2020 8:10:53 AM (Run: 1)		21.2108	19.6061	8.49979	0.924343	415.558		0.0880859	6.55163	9.94594	1.8765	4.08824	2.83676	0.294904	2.12742	0.742749	3.39093	2.12742	0.100544	1.8765	0		1706.31	107.202	1634.15	34.8599	1651.96	23.1431	1665.99	31.2332		-1.94855		1638.66	34.6839	1634.19	1764.26		256.593	26.8208	970.495	767553	1.97525		58.1279	0.229051	6.07589	9.07343	3.28448
MHM Cox 3 Sharp 270 7/9/2020 5:36:37 AM (Run: 1)		172.264	64.34	53.548	0.373497	3924.86		0.101368	3.85969	10.7679	1.43781	3.1819	3.53022	0.248495	3.22415	0.9094	4.02423	3.22415	0.0928684	1.43781	-1.92594e-16		1951.54	71.8015	1485.21	27.2385	1452.78	27.2737	1430.71	41.368		3.66932		1456.92	44.4439	1412.01	718.899		300.202	10.806	808.585	641694	2.67266		10.1269	0.053477	1.00387	2.83272	0.294481
MHM Cox 3 Sharp 291 7/9/2020 6:42:01 AM (Run: 1)		158.791	115.895	52.6729	0.729855	2412.13		0.0938243	1.90374	11.0252	1.49398	3.01045	3.05409	0.240723	2.66373	0.866776	4.15415	2.66373	0.090701	1.49398	2.23759e-16		1812.63	33.0056	1440.34	28.4746	1410.27	23.2782	1390.46	33.3159		3.46332		1412.36	35.6898	1350.99	756.469		271.016	17.4287	865.787	663659	4.12698		16.9526	0.0362256	1.00309	2.77255	0.33662
MHM Cox 3 Round 245 7/9/2020 4:35:20 AM (Run: 1)		300.199	132.372	88.3882	0.440946	3790.67		0.0804723	2.68233	11.0269	0.7682	2.92036	2.54092	0.233555	2.42201	0.94593	4.28165	2.42201	0.0906874	0.7682	4.85258e-16		1564.38	40.3792	1440.05	14.6422	1387.2	19.219	1353.1	29.5613		6.0377		1399.81	31.4528	1361.99	847.495		357.407	10.9225	1195.69	720703	4.83498		16.283	0.0445108	1.43039	3.76852	0.368106
MHM Cox 3 Sharp 279 7/9/2020 6:02:17 AM (Run: 1)		80.0338	74.4351	28.4019	0.930046	721.671		0.0948189	3.21444	11.0877	1.94755	3.06596	3.3744	0.246551	2.75565	0.811875	4.05596	2.75565	0.0901901	1.94755	0		1831	56.2692	1429.56	37.174	1424.23	25.8362	1420.66	35.1349		0.622323		1418.28	37.8686	1354.69	2088.65		291.193	22.7984	1028.1	667355	1.82179		13.764	0.0834459	2.13301	5.4468	0.73801
MHM Cox 3 Round 240 7/9/2020 4:17:24 AM (Run: 1)		40.4656	7.52817	10.7887	0.186039	11400.5		0.0722965	9.29882	11.1009	2.86386	2.92884	4.11905	0.235804	2.96056	0.71507	4.24081	2.96056	0.090083	2.86386	0		1410.86	126.719	1427.31	54.6804	1389.39	31.1787	1364.85	36.4161		4.37619		1378.12	39.0301	1344.69	174.116		172.716	9.0274	530.128	729544	2.75999		12.9744		0.579927	1.43451	0.307624
MHM Cox 3 Sharp 283 7/9/2020 6:18:15 AM (Run: 1)		165.503	126.223	55.732	0.762661	2524.4		0.0940363	2.39547	11.1465	1.40036	2.99739	3.23356	0.242315	2.9146	0.896675	4.12685	2.9146	0.0897141	1.40036	0		1816.54	41.6166	1419.45	26.7663	1406.96	24.6194	1398.72	36.6477		1.46035		1409.8	39.3319	1359.23	689.792		234.541	17.4301	889.502	655229	5.53397		8.99743	0.099006	2.50176	4.35298	0.25268
MHM Cox 3 Sharp 284 7/9/2020 6:20:12 AM (Run: 1)		501.75	194.655	149.472	0.387952	5051.52		0.0931783	2.10655	11.1479	0.982037	2.81023	2.77486	0.227213	2.59527	0.929151	4.40115	2.59527	0.0897029	0.982037	3.68417e-16		1800.69	36.2917	1419.21	18.7713	1358.27	20.7807	1319.88	30.9752		6.9992		1400.3	32.8316	1366.43	750.053		353.243	7.63765	1233.38	645273	6.60264		18.1625	0.041544	1.34588	4.8729	0.332064
MHM Cox 3 Sharp 218 7/9/2020 3:41:53 AM (Run: 1)		223.976	128.318	66.132	0.572909	25992.9		0.0758077	2.32172	11.1656	1.6728	2.83843	3.51388	0.229858	3.09016	0.875266	4.35051	3.09016	0.0895606	1.6728	-1.72772e-16		1476.94	33.0675	1416.18	31.9882	1365.75	26.3841	1333.76	37.2309		5.81996		1370.11	39.6023	1329.74	1129.99		664.737	22.6949	2059.59	686738	4.39776		23.735	0.169556	3.57585	9.36515	0.770296
MHM Cox 3 Sharp 219 7/9/2020 3:43:50 AM (Run: 1)		290.744	208.392	92.3162	0.716755	8506.19		0.0831149	2.11675	11.1716	1.3451	2.87917	4.26529	0.233282	4.04764	0.946363	4.28666	4.04764	0.0895128	1.3451	-3.3112e-16		1613.76	32.8312	1415.16	25.7254	1376.47	32.1445	1351.68	49.3558		4.48571		1387.75	52.5794	1345.46	1419.63		184.907	10.593	750.986	661902	4.51711	0.01501	23.773	0.0608107	1.48683	2.92672	0.39343
MHM Cox 3 Sharp 285 7/9/2020 6:22:09 AM (Run: 1)		220.531	146.959	74.7007	0.666388	4369.02		0.0997448	2.89927	11.2464	1.13523	3.02539	3.1208	0.246771	2.907	0.926627	4.05235	2.907	0.0889173	1.13523	0		1921.73	53.1494	1402.38	21.7496	1414.04	23.816	1421.8	37.0911		-1.38507		1423.98	39.9589	1394.37	1332.23		190.41	12.4267	816.878	649798	8.40734	0.00703914	10.8864	0.0774608	1.86806	4.02592	0.140849
MHM Cox 3 Sharp 265 7/9/2020 5:26:51 AM (Run: 1)		115.243	61.7694	37.1603	0.535993	1273.44		0.0992324	3.35595	11.257	1.88265	3.04168	4.06729	0.248333	3.60535	0.883392	4.02685	3.60535	0.0888338	1.88265	-2.60613e-16		1912.31	61.2338	1400.59	36.0777	1418.15	31.0804	1429.87	46.2348		-2.09052		1414.88	49.9128	1389.12	1038.88		210.307	15.5715	712.145	648649	2.62475	0.0200335	9.79048	0.0789984	1.49357	3.95556	0.538397
MHM Cox 3 Sharp 264 7/9/2020 5:24:54 AM (Run: 1)		360.269	284.167	121.68	0.788763	36216.6		0.0906222	2.71236	11.2673	0.821823	2.9054	2.58611	0.237424	2.45206	0.94115	4.21187	2.45206	0.0887523	0.821823	4.53999e-16		1753.37	45.5533	1398.83	15.7527	1383.32	19.5352	1373.29	30.3289		1.82544		1405.75	32.4361	1372.5	1602.69		151.292	10.311	720.306	663558	7.28595		16.1636	0.0187171	0.967541	2.72798	0.0770914
MHM Cox 3 Sharp 300 7/9/2020 6:59:36 AM (Run: 1)		70.8729	46.7402	23.1675	0.659494	802.491		0.091987	2.13596	11.2987	2.20802	3.01563	3.23685	0.24712	2.36682	0.725481	4.04662	2.36682	0.0885054	2.20802	1.68204e-16		1778.65	36.3675	1393.47	42.3548	1411.58	24.6818	1423.61	30.2332		-2.16248		1403.65	32.7239	1377.04	669.353		212.763	18.7365	596.561	668066	1.79685		11.8883	0.0238611	0.736903	2.31148	0.235869
MHM Cox 3 Round 313 7/9/2020 7:41:16 AM (Run: 1)		167.48	60.4267	50.265	0.360799	1705.64		0.0827464	2.18081	11.3034	1.00095	3.01289	2.38671	0.246996	2.16668	0.899369	4.04865	2.16668	0.0884691	1.00095	-2.05852e-16		1606.88	33.6863	1392.68	19.2026	1410.89	18.1951	1422.97	27.6654		-2.17467		1414.81	29.8366	1421.35	338.859		266.253	10.8271	816.209	719220	2.61802		9.02171	0.0223221	0.779323	2.55728	0.157423
MHM Cox 3 Sharp 266 7/9/2020 5:28:48 AM (Run: 1)		56.0234	55.7243	18.4244	0.994661	543.263		0.085596	3.75894	11.9049	2.44043	2.63761	3.82979	0.227738	2.95154	0.766747	4.391	2.95154	0.0839987	2.44043	0		1660.01	59.905	1292.5	47.4774	1311.19	28.1967	1322.63	35.2937		-2.33153		1301.75	37.8173	1255.82	2162.61		223.175	15.7401	756.664	671970	2.70752		8.24995	0.0439144	1.12374	3.14476	0.139134
MHM Cox 3 Sharp 229 7/9/2020 4:11:31 AM (Run: 1)		18.9792	17.4047	4.8766	0.917045	301.464		0.0595559	6.43289	12.0275	5.14637	2.18042	6.38865	0.190201	3.78546	0.590673	5.25759	3.78546	0.0831429	5.14637	1.79102e-16		1169.27	73.0836	1272.57	100.402	1174.81	44.4728	1122.46	38.9969		11.7957		1162.76	40.9487	1095.07	1816.09		199.767	21.6413	466.368	733572	2.33308	0.0217446	4.34431	0.0328566	1.54914	2.16331	0.313037
MHM Cox 3 Round 257 7/9/2020 5:06:55 AM (Run: 1)		25.6232	21.0556	7.24901	0.821742	316.038		0.0739502	4.47891	12.0676	3.25345	2.38455	5.19036	0.208701	4.04412	0.777036	4.79153	4.04412	0.0828666	3.25345	1.32705e-16		1442.01	62.3361	1266.09	63.5307	1237.98	37.1307	1221.9	45.0141		3.49053		1225.88	47.6368	1174.27	1866.02		222.445	23.5402	785.009	716094	1.6419	0.0226812	4.06206	0.0843617	1.70765	4.0573	0.444871
MHM Cox 3 Sharp 227 7/9/2020 4:07:37 AM (Run: 1)		335.369	128.573	82.2534	0.383376	4062.74		0.0654937	2.41608	12.3041	1.20008	2.24221	2.96548	0.20009	2.7118	0.908872	4.99774	2.7118	0.0812735	1.20008	2.77713e-16		1282.22	30.0174	1228.05	23.5625	1194.35	20.8238	1175.81	29.1466		4.25404		1206.71	30.6349	1190.08	757.352		160.477	3.8678	1386.57	712703	34.681	0.0579951	16.8777	0.107024	1.84121	6.11235	0.267454
MHM Cox 3 Round 311 7/9/2020 7:37:21 AM (Run: 1)		332.839	162.5	82.8672	0.488224	85331		0.0708437	2.30057	12.5931	0.818243	2.12843	2.00691	0.194398	1.83253	0.901236	5.14409	1.83253	0.0794083	0.818243	3.02587e-16		1383.46	30.7625	1182.33	16.1719	1158.08	13.864	1145.16	19.227		3.14416		1172.98	20.1785	1153.18	709.476		508.662	4.87898	1243.46	709235	3.9688	0.0188997	14.1711	0.0296233	0.910756	4.06998	1.42038
MHM Cox 3 Sharp 222 7/9/2020 3:49:41 AM (Run: 1)		97.8927	84.2548	25.7524	0.860685	3781.66		0.0700956	3.55148	12.6843	2.42882	2.06444	5.35437	0.189919	4.7718	0.889436	5.2654	4.7718	0.0788375	2.42882	-3.03314e-16		1369.33	47.0207	1168.04	48.1042	1137.09	36.626	1120.94	49.0966		4.03276		1130.04	51.4621	1076.86	2000.43		219.383	6.98578	1664.26	635272	3.53985	0.00831061	8.8532	0.305769	7.00968	13.4129	0.71278
MHM Cox 3 Round 255 7/9/2020 5:03:00 AM (Run: 1)		55.7775	37.5966	14.2194	0.674045	2487.39		0.0717332	4.26254	12.7561	3.08192	2.10088	4.17256	0.194365	2.81283	0.670326	5.14496	2.81283	0.0783936	3.08192	4.0391e-16		1400.24	57.6653	1156.87	61.1383	1149.09	28.7044	1144.98	29.5082		1.02819		1139.2	31.1717	1103.5	1398.45		159.27	13.3106	484.145	685533	3.28006		9.39913	0.0238965	0.606296	1.69139	0.177164
MHM Cox 3 Round 261 7/9/2020 5:18:57 AM (Run: 1)		15.0503	3.72749	3.28169	0.247668	83.0982		0.047483	18.2664	12.8191	7.80861	2.09628	8.7444	0.194897	3.93575	0.448795	5.13091	3.93575	0.0780085	7.80861	2.27004e-16		937.645	167.362	1147.11	155.126	1147.59	60.1131	1147.85	41.3829		-0.0647877		1135.09	44.2468	1135.09	553.089		57.045	1.77533	220.405	711147	1.27093	0.00749578	2.4142	0.00608295	0.274219	0.503413	0.0585314
MHM Cox 3 Round 321 7/9/2020 8:05:02 AM (Run: 1)		76.8728	74.2815	19.9464	0.966292	6255.76		0.0599924	4.43428	12.8887	2.90381	2.02345	3.66528	0.189147	2.23656	0.604895	5.28688	2.23656	0.0775874	2.90381	-1.35201e-16		1177.6	50.7258	1136.33	57.7791	1123.42	24.9073	1116.75	22.9331		1.72278		1115.74	24.2124	1094.52	2295.19		141.871	7.27428	2065.29	764028	7.07582	0.138978	6.18503	0.637454	9.42713	15.4523	1.35515
MHM Cox 3 Sharp 274 7/9/2020 5:52:34 AM (Run: 1)		99.4999	69.5908	25.308	0.699406	1107.71		0.0726767	2.85754	12.9106	1.65185	2.03546	3.53145	0.190593	3.12131	0.879839	5.24678	3.12131	0.0774558	1.65185	3.41451e-16		1418.03	39.1319	1132.97	32.8839	1127.44	24.0448	1124.59	32.2106		0.740001		1121.4	33.8478	1084.56	1497.77		172.738	10.6208	750.678	633643	5.26605		11.1825	0.0627272	1.3836	4.25768	0.207325
MHM Cox 3 Round 248 7/9/2020 4:41:11 AM (Run: 1)		38.8416	16.4525	8.84865	0.423579	770.642		0.0643361	7.72673	12.9366	2.93215	2.01611	4.41059	0.189161	3.29481	0.743945	5.2865	3.29481	0.0773002	2.93215	0		1260.25	94.4026	1128.92	58.4076	1120.95	29.936	1116.83	33.7862		1.07104		1110.25	35.5577	1091.16	878.428		151.899	22.5636	329.429	722476	1.68116		2.52631	0.0542659	1.1522	2.10168	0.220133
MHM Cox 3 Sharp 289 7/9/2020 6:29:57 AM (Run: 1)		12.0004	9.75251	3.14013	0.812683	393.319		0.0692116	9.90337	12.9825	7.61499	2.06334	8.20043	0.194279	3.04285	0.369293	5.14723	3.04285	0.077027	7.61499	3.01047e-16		1352.63	129.572	1121.87	151.846	1136.73	56.0844	1144.52	31.9095		-2.01823		1124.15	34.4481	1098.11	1854.3		239.855	38.7415	987.032	689317	1.31829	0.0628521	2.68363	0.497789	8.52854	12.985	2.32307
MHM Cox 3 Round 318 7/9/2020 7:51:01 AM (Run: 1)		133.164	62.7032	28.0835	0.470873	8774.82		0.0564669	4.18533	13.451	1.83268	1.7702	2.95222	0.172694	2.3145	0.777608	5.79058	2.3145	0.0743437	1.83268	0		1110.26	45.2148	1050.84	36.9327	1034.59	19.1554	1026.94	21.972		2.27415		1030.39	22.9464	1014.66	674.755		185.423	23.833	516.627	778865	1.0894	0.00977145	8.96504	0.0538436	1.34197	3.12213	0.579587
MHM Cox 3 Sharp 281 7/9/2020 6:14:20 AM (Run: 1)		270.453	180.182	12.9932	0.666221	285.07		0.0150349	5.27289	20.2723	3.65473	0.250009	4.96721	0.0367585	3.36395	0.674587	27.2046	3.36395	0.0493284	3.65473	1.4244e-16		301.626	15.7863	163.482	85.4417	226.584	10.0876	232.709	7.68862		-42.3457		223.598	7.77565	221.455	1696.04		129.22	7.12479	867.818	669430	0.900561		16.3772	0.0928934	2.68227	5.39252	1.65307
MHM Cox 3 Round 319 7/9/2020 7:52:59 AM (Run: 1)		107.266	107.809	5.33186	1.00506	552.224		0.0122158	5.06158	19.6296	3.72012	0.254609	4.22311	0.0362479	1.99886	0.468152	27.5878	1.99886	0.0509436	3.72012	0		245.411	12.3466	238.272	85.7911	230.313	8.70217	229.533	4.50732		3.6673		226.729	4.56644	222.079	1405.81		318.318	13.7561	1148.22	786520	2.03193		17.7688	0.0582894	1.54311	3.66392	1.42158
MHM Cox 3 Sharp 217 7/9/2020 3:39:55 AM (Run: 1)		142.09	111.982	6.67812	0.788106	259.901		0.0121827	5.18472	19.8578	4.96659	0.251539	6.07357	0.0362272	3.49588	0.573467	27.6036	3.49588	0.0503581	4.96659	0		244.751	12.6132	211.58	115.092	227.825	12.3947	229.405	7.8787		-8.42485		224.292	7.96642	222.958	2065.73		212.788	17.0219	630.873	733858	2.44586		12.212	0.0157237	0.973154	2.32857	0.829265
MHM Cox 3 Round 241 7/9/2020 4:27:31 AM (Run: 1)		209.009	104.053	9.00006	0.497841	521.505		0.0127175	5.86435	20.673	4.01209	0.237476	5.03548	0.035606	3.0429	0.601367	28.0852	3.0429	0.0483723	4.01209	-1.43168e-16		255.427	14.8849	117.52	94.597	216.352	9.81193	225.539	6.74425		-91.9159		213.058	6.83428	219.281	851.996		165.428	10.6871	361.966	716941	1.34295		4.60826	0.0213999	0.312511	1.52092	0.18909
MHM Cox 3 Round 247 7/9/2020 4:39:14 AM (Run: 1)		164.926	67.6126	7.01062	0.409958	257.149		0.0140828	5.94179	18.5686	2.97818	0.263225	4.06533	0.0354492	2.76719	0.676703	28.2094	2.76719	0.0538542	2.97818	-2.11946e-16		282.659	16.6781	364.973	67.1412	237.263	8.60147	224.563	6.1071		38.4713		233.957	6.12982	216.822	982.3		94.9017	4.8563	181.62	689416	0.48724		8.18704	0.00464577	0.129532	0.406064	0.357394
MHM Cox 3 Sharp 273 7/9/2020 5:50:37 AM (Run: 1)		48.697	73.9914	2.82665	1.51942	22.7151		0.0143551	6.05679	19.1272	8.66773	0.252947	9.33563	0.0350897	3.46764	0.370072	28.4984	3.46764	0.0522815	8.66773	2.31984e-16		288.085	17.3249	297.77	197.756	228.967	19.1368	222.325	7.57798		25.3368		225.255	7.70346	197.542	4785.71		228.526	4.87815	815.457	655767	1.99938		24.4686	0.00713118	0.990229	3.28405	1.10008
MHM Cox 3 Sharp 309 7/9/2020 7:25:18 AM (Run: 1)		104.672	36.2644	4.27175	0.346458	261.398		0.0142096	6.44509	20.2416	5.71845	0.237108	6.40359	0.0348087	2.8819	0.447674	28.7284	2.8819	0.0494033	5.71845	0		285.185	18.2514	167.02	133.602	216.049	12.4621	220.574	6.24921		-32.065		212.554	6.34619	213.011	410.881		108.035	5.0613	275.749	668173	1.64578		5.72549	0.00532961	0.224901	0.602674	0.205227
MHM Cox 3 Sharp 286 7/9/2020 6:24:06 AM (Run: 1)		341.549	159.069	14.2596	0.465729	730.714		0.0132821	4.08165	19.44	2.73701	0.243072	4.06987	0.0342713	3.01207	0.736492	29.179	3.01207	0.0514403	2.73701	2.12658e-16		266.692	10.8139	260.587	62.8656	220.933	8.0807	217.225	6.43397		16.6399		218.41	6.47408	210.503	1179.21		171.25	4.96023	682.86	676700	4.15558		24.0955		0.953741	2.57761	0.596166
MHM Cox 3 Sharp 224 7/9/2020 4:01:45 AM (Run: 1)		199.958	95.4177	8.27428	0.477189	178.669		0.0125348	4.92159	19.2261	4.2248	0.245316	6.06454	0.034207	4.35083	0.715718	29.2338	4.35083	0.0520127	4.2248	-1.90122e-16		251.781	12.3148	285.943	96.5963	222.764	12.1304	216.825	9.27681		24.172		219.606	9.32879	210.373	554.451		124.649	6.07594	535.935	681732	3.00006		17.8258		0.623445	1.77954	0.445291
MHM Cox 3 Round 251 7/9/2020 4:55:11 AM (Run: 1)		285.987	254.009	13.4044	0.888185	1165.49		0.012916	3.29114	19.0679	2.59586	0.246738	3.99259	0.0341223	3.03352	0.756103	29.3064	3.03352	0.0524442	2.59586	-2.22359e-16		259.389	8.4823	304.85	59.1502	223.923	8.02316	216.297	6.45255		29.0482		221.192	6.48108	206.148	2572.23		175.545	17.6924	1075.37	670181	1.27564	0.0395344	8.31337	0.199361	6.25538	9.76298	1.54227
MHM Cox 3 Sharp 220 7/9/2020 3:45:47 AM (Run: 1)		126.522	84.2886	5.40156	0.666199	148.324		0.0118504	5.15289	19.4949	5.30009	0.238268	6.76408	0.0336888	4.2026	0.619727	29.6834	4.2026	0.0512954	5.30009	1.56712e-16		238.114	12.1978	254.142	121.876	217.001	13.2157	213.594	8.82941		15.9547		213.649	8.89854	206.784	852.265		197.364	11.7559	1415.42	666950	1.64634	0.0333541	9.47346	0.165932	4.50415	8.94276	1.86361
MHM Cox 3 Sharp 293 7/9/2020 6:45:55 AM (Run: 1)		105.056	96.9099	4.95265	0.922461	1117.55		0.0136045	5.36998	21.0154	7.42688	0.220564	7.76293	0.0336179	2.25934	0.288534	29.7461	2.25934	0.0475842	7.42688	-2.07973e-16		273.123	14.568	78.674	176.382	202.379	14.2439	213.152	4.73707		-170.93		198.928	4.87532	199.165	1486.58		309.241	3.31573	1345.47	668960	4.8505		32.6147	0.0271108	0.982826	3.51161	1.03609
MHM Cox 3 Sharp 282 7/9/2020 6:16:17 AM (Run: 1)		209.626	102.181	8.55761	0.487442	584.171		0.0131619	5.06629	20.4852	4.74286	0.224292	5.54553	0.0333236	2.87371	0.515431	30.0087	2.87371	0.0488158	4.74286	-1.28307e-16		264.294	13.3028	138.948	111.386	205.476	10.3158	211.316	5.97416		-52.0826		202.479	6.05463	203.637	838.411		112.741	4.7623	444.55	666638	1.7184		13.5658		0.568208	1.17721	0.478275
MHM Cox 3 Round 310 7/9/2020 7:27:16 AM (Run: 1)		137.061	82.8425	5.69468	0.60442	2501.78		0.0119198	6.86492	20.3838	4.95593	0.225308	5.54209	0.033309	2.48064	0.444419	30.0219	2.48064	0.0490585	4.95593	-2.84027e-16		239.5	16.3444	150.606	116.139	206.318	10.3475	211.225	5.15482		-40.2496		203.026	5.23444	204.477	922.43		215.514	8.93367	804.064	707966	1.38266		10.0428	0.0586357	1.66514	3.85448	1.02892
MHM Cox 3 Round 250 7/9/2020 4:45:05 AM (Run: 1)		270.782	131.939	11.0373	0.487251	370.117		0.0129518	3.9812	19.8119	2.93035	0.231758	4.71119	0.0333012	3.68895	0.780447	30.029	3.68895	0.0504747	2.93035	-1.61828e-16		260.103	10.2889	216.937	67.8395	211.649	9.00056	211.176	7.66397		2.65565		208.753	7.71767	203.896	612.268		156.091	5.61728	665.013	699178	3.88498		21.3189	0.019403	0.381231	1.83687	0.519395
MHM Cox 3 Sharp 294 7/9/2020 6:47:52 AM (Run: 1)		336.015	196.671	14.2114	0.585306	1086.81		0.0133537	3.41463	20.0218	2.63944	0.229175	3.28512	0.0332789	1.95586	0.588526	30.049	1.95586	0.0499455	2.63944	-3.39536e-16		268.121	9.09487	192.47	61.3785	209.517	6.2192	211.037	4.06077		-9.64692		206.981	4.10173	202.505	1494.09		266.597	10.4153	1159.07	678555	3.97795		18.0083	0.0504896	1.49717	3.38234	1.13689
MHM Cox 3 Sharp 295 7/9/2020 6:49:49 AM (Run: 1)		65.8159	39.4362	2.73828	0.59919	159.254		0.0133198	7.75765	21.066	7.16848	0.214038	7.60309	0.0327017	2.53376	0.330972	30.5794	2.53376	0.0474699	7.16848	3.84004e-16		267.445	20.6108	72.9049	170.433	196.935	13.6106	207.435	5.17225		-184.529		193.448	5.29713	197.354	1542.45		168.726	15.9991	502.963	678897	1.22588		10.0118		0.665746	2.00427	0.524609
MHM Cox 3 Round 249 7/9/2020 4:43:09 AM (Run: 1)		179.14	114.762	7.40304	0.640625	391.021		0.0118836	3.85025	18.6545	4.01709	0.240536	5.42771	0.0325434	3.65006	0.67023	30.7282	3.65006	0.0536064	4.01709	1.19115e-16		238.777	9.13943	354.551	90.7304	218.86	10.6861	206.447	7.41605		41.7723		215.781	7.43889	199.221	806.494		241.647	11.7559	1036.46	732545	3.30341	0.0167629	12.5412	0.0509951	2.02685	4.63173	0.607051
MHM Cox 3 Round 256 7/9/2020 5:04:57 AM (Run: 1)		118.307	60.2256	4.75274	0.509062	320.94		0.0129895	8.78172	19.6754	5.72019	0.227861	7.08619	0.0325155	4.18253	0.588732	30.7545	4.18253	0.050825	5.72019	0		260.855	22.7603	232.894	132.044	208.431	13.3525	206.273	8.49085		11.4304		205.119	8.56398	197.829	868.675		230.904	10.7279	637.598	691768	1.78022		10.5358	0.00808776	1.05096	3.03558	0.832536
MHM Cox 3 Sharp 305 7/9/2020 7:17:29 AM (Run: 1)		298.254	103.687	11.2092	0.347647	210.939		0.012776	4.41098	20.7826	3.06237	0.212833	3.55612	0.0320801	1.80773	0.501531	31.1719	1.80773	0.0481172	3.06237	3.16273e-16		256.595	11.2468	105.054	72.3716	195.927	6.33641	203.554	3.62222		-93.7618		193.229	3.67365	197.588	854.116		84.2716	2.83969	435.505	646950	1.77052		11.776		0.124156	1.09017	0.420797
MHM Cox 3 Sharp 215 7/9/2020 3:36:01 AM (Run: 1)		121.283	61.0481	4.73302	0.503354	106.222		0.0118125	8.27179	18.7176	5.41928	0.235505	6.87945	0.0319704	4.23772	0.61445	31.2789	4.23772	0.0534256	5.41928	0		237.358	19.5189	346.916	122.566	214.733	13.3149	202.869	8.46314		41.5222		211.503	8.49758	196.191	849.457		193.813	12.4545	435.884	702820	1.50961	0.00580793	10.9924	0.00950502	0.501371	1.63193	0.502672
MHM Cox 3 Sharp 280 7/9/2020 6:04:14 AM (Run: 1)		387.575	125.163	14.4366	0.322938	799.773		0.0135397	4.45911	19.7765	2.83668	0.22096	3.79217	0.0316928	2.51671	0.659024	31.5529	2.51671	0.0505651	2.83668	-1.22844e-16		271.831	12.0401	221.059	65.6223	202.708	6.96835	201.134	4.98382		9.01308		200.425	5.02082	194.895	465.314		64.5768	3.18039	612.584	633394	2.0487		13.3686		0.40072	0.862266	0.619781
MHM Cox 3 Sharp 226 7/9/2020 4:05:40 AM (Run: 1)		417.07	129.349	15.0966	0.310137	1113.69		0.0107329	5.17268	19.6587	3.63813	0.222246	4.48178	0.0316874	2.61731	0.58016	31.5583	2.61731	0.0508681	3.63813	0		215.78	11.1022	234.875	83.9513	203.777	8.27476	201.1	5.18217		14.3799		201.437	5.2251	197.692	740.932		134.754	3.70724	1162.85	706204	4.15977		20.7672	0.0260679	1.24188	3.23839	1.54631
MHM Cox 3 Sharp 225 7/9/2020 4:03:43 AM (Run: 1)		117.834	65.9333	4.65679	0.559544	154.101		0.0123575	5.14603	20.0399	6.50836	0.217534	7.49959	0.0316171	3.72626	0.495254	31.6284	3.72626	0.0499004	6.50836	-2.87781e-16		248.241	12.6964	190.332	151.41	199.856	13.6055	200.661	7.36199		-5.42726		196.619	7.44921	192.446	834.534		169.792	11.1921	451.727	679767	0.595326		7.44818	0.0102049	0.767158	1.77904	0.850581
MHM Cox 3 Sharp 308 7/9/2020 7:23:21 AM (Run: 1)		225.122	123.033	8.4323	0.546517	142.782		0.0119545	5.71242	20.1207	3.43824	0.205137	4.0802	0.0299354	2.19695	0.53356	33.4053	2.19695	0.0497001	3.43824	0		240.194	13.6397	180.988	80.1229	189.463	7.0521	190.144	4.11636		-5.05868		186.701	4.15873	182.394	924.706		112.131	3.04285	716.33	678610	3.12009		18.5886	0.0138235	0.35729	1.41264	0.701802
MHM Cox 3 Sharp 301 7/9/2020 7:09:41 AM (Run: 1)		198.022	69.7373	6.94819	0.352169	86.299		0.0123724	7.55059	20.4372	3.95448	0.200932	4.72374	0.0297831	2.58375	0.54338	33.576	2.58375	0.0489303	3.95448	3.42039e-16		248.539	18.6513	144.523	92.7724	185.915	8.02503	189.191	4.81719		-30.9068		183.082	4.87082	182.644	922.841		131.895	3.761	993.511	659636	5.37757		15.0025		0.557003	1.97683	1.39858
MHM Cox 3 Sharp 221 7/9/2020 3:47:44 AM (Run: 1)		310.76	103.644	10.6117	0.333518	158.808		0.0114301	5.22269	19.0929	4.75614	0.211382	6.42677	0.029271	4.32233	0.67093	34.1635	4.32233	0.0523756	4.75614	1.70188e-16		229.717	11.9295	301.821	108.436	194.712	11.387	185.984	7.92399		38.3793		192.179	7.95296	180.728	833.003		82.6339	1.69291	544.607	634116	3.00374		15.1524	0.00482855	0.35436	0.787417	0.390643
MHM Cox 3 Sharp 228 7/9/2020 4:09:34 AM (Run: 1)		198.292	71.2564	6.76257	0.359351	257.292		0.0108705	7.60227	18.5167	2.201	0.216957	4.27741	0.0291364	3.66767	0.85459	34.3214	3.66767	0.0540053	2.201	2.16379e-16		218.53	16.5238	371.252	49.5661	199.374	7.743	185.141	6.69378		50.1306		196.618	6.68906	180.007	769.543
MHM Cox 3 Sharp 216 7/9/2020 3:37:58 AM (Run: 1)		258.238	100.317	8.61433	0.388467	243.848		0.00957495	5.54299	19.7625	4.2212	0.200038	5.05029	0.0286717	2.77252	0.545763	34.8776	2.77252	0.0506009	4.2212	0		192.61	10.6256	222.667	97.6239	185.159	8.548	182.23	4.98161		18.1606		182.494	5.02277	178.516	966.148		115.389	3.2456	1126.09	736178	5.16918		22.0413	0.02677	0.635639	1.40966	0.910237
MHM Cox 3 Sharp 288 7/9/2020 6:28:00 AM (Run: 1)		221.455	314.95	9.51052	1.42218	267.69		0.0105545	4.25718	18.7269	3.75227	0.198493	5.38826	0.0269595	3.86701	0.715557	37.0927	3.86701	0.053399	3.75227	1.20422e-16		212.21	8.98691	345.799	84.8801	183.85	9.06125	171.49	6.54412		50.4075		181.335	6.54875	156.797	2474.6		301.553	17.9023	1148.49	691331	2.51095	0.00667205	34.3917	0.172847	3.04643	6.89373	1.85652
MHM Cox 3 Round 258 7/9/2020 5:08:52 AM (Run: 1)		121.922	204.319	4.98622	1.67582	126.972		0.00937632	4.48406	20.4464	5.42831	0.164918	6.81617	0.024456	4.12233	0.603201	40.8898	4.12233	0.0489084	5.42831	0		188.633	8.41906	143.433	127.376	154.999	9.79814	155.756	6.34384		-8.5917		152.361	6.39408	140.785	5938.36		250.884	56.984	1625.01	705081	1.74466	0.221423	18.8674	0.935419	12.0575	16.3346	1.59622
MHM Cox 3 Sharp 292 7/9/2020 6:43:58 AM (Run: 1)		143.279	223.739	5.49981	1.56156	219.5		0.00932418	3.96531	19.9064	5.88063	0.159982	6.45815	0.0230974	2.66943	0.410791	43.295	2.66943	0.050235	5.88063	0		187.589	7.40405	205.876	136.417	150.687	9.04393	147.202	3.88492		28.4998		148.256	3.92967	131.24	2384.02		337.647	9.79139	2460.49	662920	3.0814	0.15771	48.6944	0.373238	7.10552	14.8259	3.95777
MHM Cox 3 Sharp 272 7/9/2020 5:48:40 AM (Run: 1)		746.067	377.549	15.3355	0.506053	373.621		0.00684064	4.57205	20.6644	2.83112	0.11025	4.01895	0.0165235	2.8525	0.705895	60.5199	2.8525	0.0483923	2.83112	-2.17044e-16		137.793	6.27855	118.451	66.7418	106.194	4.0523	105.647	2.98902		10.8094		104.868	3.00168	101.449	761.613		117.685	3.48274	1099.9	666145	8.06504		28.0746	0.0360615	0.423073	1.99014	0.713296
MHM Cox 3 Sharp 268 7/9/2020 5:32:43 AM (Run: 1)		203.751	108.769	4.00219	0.533834	175.229		0.00625133	6.74842	21.1641	5.99166	0.103285	6.6075	0.0158539	2.78552	0.419156	63.076	2.78552	0.0472499	5.99166	-2.0905e-16		125.96	8.47384	61.8558	142.749	99.8044	6.28084	101.399	2.8024		-63.9282		98.0684	2.83557	97.2552	988.848		213.995	4.11876	911.263	662487	2.92595	0.0019503	12.8094	0.0880156	2.08919	3.06241	1.58122
MHM Cox 3 Sharp 304 7/9/2020 7:15:32 AM (Run: 1)		244.225	174.429	4.97369	0.714214	105.421		0.00604642	5.63886	20.2548	5.20704	0.105943	5.85026	0.0155633	2.66688	0.453048	64.2539	2.66688	0.049371	5.20704	0		121.843	6.84989	165.451	121.691	102.248	5.69044	99.5545	2.6346		39.8286		100.605	2.65526	94.8905	1886.37		185.714	14.3965	1300.95	662896	1.25681		9.94313	0.165871	3.74925	8.96341	1.26019
MHM Cox 3 Sharp 297 7/9/2020 6:53:44 AM (Run: 1)		785.644	268.91	14.298	0.34228	121.88		0.00643132	5.18031	20.1325	2.3319	0.10578	3.71967	0.0154454	2.89796	0.775015	64.744	2.89796	0.049671	2.3319	-1.29689e-16		129.575	6.6909	179.644	54.3545	102.098	3.61302	98.8066	2.84154		44.9987		100.877	2.84559	95.7373	762.969		213.744	2.16865	1279.48	636273	7.90214		20.4072	0.0529475	1.42944	3.5803	0.143587
MHM Cox 3 Round 260 7/9/2020 5:12:46 AM (Run: 1)		131.148	85.3246	2.51579	0.6506	29.8182		0.00549991	10.2133	20.9003	8.70177	0.100108	9.43922	0.0151747	3.65762	0.386201	65.8994	3.65762	0.0478462	8.70177	0		110.86	11.2915	91.7164	206.155	96.8759	8.72165	97.0873	3.52447		-5.85597		95.1511	3.56927	93.5747	1020.19		198.854	22.6802	792.111	699066	1.47909		6.71861	0.0943235	2.49721	4.79597	0.856803
MHM Cox 3 Sharp 262 7/9/2020 5:21:00 AM (Run: 1)	z1	126.589	53.3767	2.26873	0.421654	116.802		0.00594333	9.85599	20.1322	8.59109	0.102489	9.18615	0.0149647	3.25245	0.352571	66.8238	3.25245	0.0496716	8.59109	-2.49563e-16		119.772	11.7698	179.626	200.255	99.0715	8.67097	95.7541	3.09134		46.6926		97.383	3.13224	92.2104	540.913		150.697	6.18985	535.646	671274	1.78442	0.0122557	10.6493	0.0228844	0.728938	1.5856	0.900668
MHM Cox 3 M11 7/9/2020 4:25:51 PM (Run: 1)	z1	103.852	45.0798	1.95083	0.434077	84.717		0.0063586	10.3171	21.3255	10.9809	0.102168	11.2413	0.0158021	2.40555	0.211625	63.2828	2.40555	0.0468923	10.9809	2.60561e-16		128.114	13.1759	43.7859	262.499	98.776	10.5807	101.07	2.41234		-130.828		95.7786	2.50463	95.7823	1088.16		179.677	5.80724	465.796	738497	0.987406		8.58822	0.0369314	0.610294	1.42031	0.802676
MHM Cox 3 Sharp 306 7/9/2020 7:19:26 AM (Run: 1)		481.479	453.772	9.72345	0.942454	174.628		0.00588679	4.47251	20.6125	3.78246	0.0949438	5.12865	0.0141937	3.46353	0.672865	70.4537	3.46353	0.0485142	3.78246	-2.66896e-16		118.636	5.29046	124.42	89.0688	92.0983	4.51552	90.8553	3.12473		26.977		90.7309	3.13604	84.5076	2602.37		203.157	17.6122	1500.65	649850	1.30316	0.0467258	17.2841	0.406424	6.99121	11.2239	2.42924
MHM Cox 3 M15 7/9/2020 4:33:43 PM (Run: 1)		354.444	328.079	6.74939	0.925616	10239.3		0.00544081	5.68178	19.7496	4.30077	0.0958268	4.58882	0.013726	1.60021	0.34001	72.8543	1.60021	0.0506339	4.30077	2.50684e-16		109.672	6.21446	224.179	99.4363	92.9169	4.07452	87.8819	1.39676		60.7983		90.4613	1.4139	81.359	2856.52		176.823	18.652	1281.93	714126	0.720788	0.0572915	15.9163	0.443766	7.98199	12.6726	2.50464
MHM Cox 3 Sharp 276 7/9/2020 5:56:27 AM (Run: 1)		163.669	79.923	2.89239	0.48832	75.6718		0.00642344	10.8402	20.4441	7.10246	0.0952066	8.11583	0.0141168	3.92706	0.482487	70.8378	3.92706	0.0489137	7.10246	5.00148e-16		129.416	13.9842	143.725	166.649	92.342	7.16365	90.3661	3.52397		37.1257		90.7618	3.5482	85.4321	1162.83		185.941	495.104	458.117	670214	2.04959	0.105853	8.10982	0.0553297	0.639004	1.97397	0.699664
MHM Cox 3 M13 7/9/2020 4:29:47 PM (Run: 1)		300.238	218.941	5.79871	0.729224	241.659		0.00577608	11.0056	19.9099	6.30522	0.102561	7.32481	0.0148098	3.72788	0.506595	67.5226	3.72788	0.0502262	6.30522	2.93507e-16		116.411	12.7749	205.493	146.275	99.1377	6.91841	94.7704	3.50708		53.8815		96.4778	3.52368	88.9769	1877.61		120.636	12.3891	554.337	706379	1.1231	0.487531	10.8151	0.166306	1.79989	3.54417	1.3882
MHM Cox 3 Sharp 263 7/9/2020 5:22:57 AM (Run: 1)	z2	255.85	739.101	7.57295	2.8888	61.4345		0.00533295	2.29161	21.2654	4.42596	0.0894863	4.83348	0.0138016	1.94252	0.397151	72.4554	1.94252	0.0470247	4.42596	-2.02933e-16		107.504	2.45703	50.4741	105.672	87.0248	4.03111	88.3625	1.70475		-75.065		85.5125	1.72569	70.3812	7026.96		318.61	8.37467	3504.48	672304	5.28142	0.10176	70.1606	1.01692	21.0292	34.1466	10.5605
MHM Cox 3 M12 7/9/2020 4:27:49 PM (Run: 1)	z2	66.9511	94.579	1.47014	1.41266	37.3811		0.00459617	9.8072	19.0218	10.0926	0.110009	10.7318	0.0151767	3.64853	0.338338	65.8905	3.64853	0.0525712	10.0926	-3.73626e-16		92.6856	9.06905	310.372	229.745	105.973	10.7995	97.1003	3.51618		68.7148		102.939	3.55776	94.3981	3742.35		162.2	5.72465	774.849	728318	1.04481		15.0711	0.0947977	2.33334	4.89842	1.98762
MHM Cox 3 Sharp 296 7/9/2020 6:51:47 AM (Run: 1)		421.349	332.88	7.80781	0.790035	556.905		0.00561755	6.19559	20.9937	4.26998	0.0898336	4.88324	0.0136781	2.36925	0.48138	73.1095	2.36925	0.0476334	4.26998	3.45362e-16		113.225	6.99535	81.0926	101.364	87.3483	4.08711	87.5772	2.06089		-7.99649		85.9583	2.07783	82.4117	1965.75		480.121	4.56864	799.914	682419	1.26433	7.3602	30.7572	1.50924	8.69854	4.87929	1.6862
MHM Cox 3 M14 7/9/2020 4:31:45 PM (Run: 1)		295.354	186.11	5.01106	0.630124	54.4355		0.00496985	5.47372	20.8074	7.61247	0.0901348	7.81122	0.0136022	1.75085	0.219467	73.5176	1.75085	0.0480599	7.61247	-2.58678e-16		100.203	5.47124	102.238	179.997	87.629	6.55785	87.0943	1.51463		14.8125		85.1575	1.56664	82.8658	1979.68		190.675	4.65206	546.615	731997	1.6152		13.8731	0.0548642	0.969734	2.58456	0.892646
Ex periment on July 8, 2020
Isotope ratio and date errors do not include systematic calibration errors of 0.30% (207Pb/206Pb) and 0.62% (206Pb/238U) (2 sigma).
Trace element concentrations were deleted from analyses known to have intersected inclusions of other minerals based on P and Ti.
Ablation used a laser spot size of 25 microns and a laser firing repetition rate of 5 Hz.
Activity of TiO2 for Ti in Zircon temperature calculation is 0.8.
Ex periment on July 9, 2020
Isotope ratio and date errors do not include systematic calibration errors of 0.36% (207Pb/206Pb) and 0.96% (206Pb/238U) (2 sigma).
Trace element concentrations were deleted from analyses known to have intersected inclusions of other minerals based on P and Ti.
Ablation used a laser spot size of 25 microns and a laser firing repetition rate of 5 Hz.
Activity of TiO2 for Ti in Zircon temperature calculation is 0.8.
MHU Cox 4 S29 7/9/2020 5:17:36 PM (Run: 1)		151.851	82.4431	109.168	0.542922	7112.84		0.158197	2.66042	5.17711	1.13818	13.6627	3.90084	0.513005	3.7311	0.952111	1.9493	3.7311	0.193158	1.13818	0		2968.45	73.4479	2769.24	18.6722	2726.61	36.9071	2669.45	81.5523		3.60373		2758.5	115.116	2731.08	678.105		188.494	9.53233	410.726	774631	1.32835	0.00649248	9.79291	0.0627855	0.866057	1.66365	0.180408
MHU Cox 4 S35 7/9/2020 5:37:30 PM (Run: 1)		26.9685	41.738	10.4851	1.54766	430.608		0.0858967	5.05741	10.564	3.96966	3.14166	5.152	0.240705	3.28403	0.633667	4.15447	3.28403	0.0946614	3.96966	0		1665.6	80.8591	1521.34	74.8414	1442.96	39.6817	1390.36	41.0716		8.60939		1420.82	44.1054	1277.46	3574.72		543.926	73.5463	2091.2	699977	1.45877	0.191804	13.4308	1.04728	17.0602	23.2363	5.94408
MHU Cox 4 S19 7/9/2020 4:49:49 PM (Run: 1)		301.702	181.154	93.555	0.600441	1554.91		0.0871594	3.32388	10.9057	1.70652	2.95821	3.12963	0.233982	2.62343	0.828572	4.27383	2.62343	0.0916949	1.70652	2.00191e-16		1689.09	53.8615	1461.07	32.4346	1396.96	23.7495	1355.34	32.0672		7.23663		1404.08	34.1576	1339.83	1173.66		344.114	12.7386	1471.09	719828	3.02779	1.17834	26.35	1.3887	13.6808	15.227	3.61089
MHU Cox 4 S40 7/9/2020 5:47:15 PM (Run: 1)		159.01	118.019	13.2705	0.742212	2710.42		0.0229197	5.04919	18.3538	4.21402	0.486529	5.68773	0.0647641	3.81998	0.667984	15.4407	3.81998	0.0544846	4.21402	0		458.026	22.8665	391.12	94.5673	402.543	18.9018	404.533	14.9782		-3.42957		393.506	15.2198	386.096	2292.11		261.008	17.0713	771.952	769661	1.62028		13.99	0.0507589	1.61271	4.23961	0.747429
MHU Cox 4 S18 7/9/2020 4:47:52 PM (Run: 1)		363.155	232.072	14.0811	0.639045	353.644		0.0110432	4.83842	21.0635	4.12936	0.203568	5.51542	0.0310985	3.65626	0.65975	32.1558	3.65626	0.0474754	4.12936	-1.14557e-16		221.984	10.6817	73.2185	98.1697	188.141	9.47214	197.42	7.10879		-169.631		183.444	7.19472	189.134	1622.63		443.621	5.05099	1052.21	737817	3.70052		26.9939	0.0354839	1.41465	2.76036	0.513078
MHU Cox 4 S34 7/9/2020 5:35:33 PM (Run: 1)		123.143	152.741	4.96881	1.24035	187.007		0.0107141	7.33931	18.6548	7.98772	0.195867	8.93431	0.0265003	4.00229	0.446188	37.7354	4.00229	0.0536054	7.98772	2.1541e-16		215.404	15.7252	354.471	180.417	181.623	14.8583	168.608	6.66068		52.4339		176.734	6.70681	151.462	3596.7		299.97	14.8419	1200.56	733925	2.35338	0.0283577	24.4743	0.191524	2.87292	6.78733	3.31941
MHU Cox 4 S31 7/9/2020 5:21:31 PM (Run: 1)		551.262	480.661	19.537	0.871928	1717.9		0.00970813	3.12806	19.6383	3.26874	0.184568	4.91246	0.0262882	3.6671	0.742954	38.0399	3.6671	0.0509209	3.26874	0		195.276	6.07894	237.257	75.3952	171.984	7.77189	167.275	6.05524		29.4962		168.342	6.0792	158.533	2321.37		337.997	7.05365	1262.76	751135	5.56212	0.0282809	34.427	0.0719963	1.93159	4.47487	0.855188
MHU Cox 4 S38 7/9/2020 5:43:21 PM (Run: 1)		416.868	414.959	15.2633	0.995422	552.248		0.00995825	1.74939	20.0513	6.01289	0.179903	7.32373	0.0261624	4.18117	0.568328	38.2227	4.18117	0.0498722	6.01289	1.37373e-16		200.282	3.48642	189.07	139.912	167.977	11.3385	166.485	6.87191		11.945		163.686	6.92632	155.09	2982.57		366.189	8.09682	1681.33	729304	4.97219		64.6657	0.178265	3.39385	9.35973	1.32188
MHU Cox 4 S20 7/9/2020 4:51:47 PM (Run: 1)		450.962	504.04	16.5452	1.1177	306.698		0.00963035	2.96954	20.334	5.66559	0.172557	6.48682	0.025448	3.15911	0.483126	39.2958	3.15911	0.0491786	5.66559	-1.92736e-16		193.719	5.72508	156.329	132.629	161.635	9.69302	161.996	5.05385		-3.62508		157.289	5.10789	149.936	3265.82		254.742	7.06258	1675.39	744141	3.15544	0.190435	43.7867	0.196605	4.13753	8.6228	2.23494
MHU Cox 4 S32 7/9/2020 5:23:28 PM (Run: 1)		218.773	321.924	8.63048	1.4715	541.325		0.00917012	2.08879	19.1119	4.05254	0.183316	5.59016	0.0254099	3.85055	0.685851	39.3547	3.85055	0.0523235	4.05254	0		184.503	3.83636	299.546	92.4324	170.91	8.79334	161.756	6.15101		45.9996		166.467	6.16476	149.201	2481.72		319.473	18.915	1069.8	756806	2.66385	0.0186706	35.2264	0.193646	3.00634	6.14372	1.73456
MHU Cox 4 S22 7/9/2020 4:55:41 PM (Run: 1)		574.895	743.193	21.6977	1.29275	180.74		0.00945604	3.94331	20.072	3.66004	0.171779	5.17502	0.0250069	3.65854	0.702768	39.989	3.65854	0.0498205	3.66004	0		190.229	7.46612	186.608	85.2047	160.961	7.7031	159.222	5.75386		14.6757		156.824	5.7858	146.186	4067.93		355.284	7.51562	2398.43	741841	3.62079	0.0219026	52.9239	0.391173	8.56097	14.2774	3.57111
MHU Cox 4 S30 7/9/2020 5:19:33 PM (Run: 1)		595.399	989.715	24.0417	1.66227	382.803		0.00896141	3.6637	19.1585	3.14837	0.178311	5.19533	0.0247763	4.1327	0.792498	40.3611	4.1327	0.0521962	3.14837	0		180.323	6.5771	294.01	71.8801	166.606	7.98289	157.772	6.4411		46.3379		163.313	6.44767	145.485	5387.21		334.596	8.60976	2686.07	776148	20.1574	0.086721	166.707	0.296687	4.47523	10.5042	3.36
MHU Cox 4 S37 7/9/2020 5:41:24 PM (Run: 1)		584.909	593.916	20.1242	1.0154	3807.97		0.00946645	4.6003	20.31	3.66104	0.164758	5.76307	0.0242692	4.45082	0.769221	41.2045	4.45082	0.0492368	3.66104	0		190.437	8.71955	159.141	85.6575	154.859	8.27741	154.581	6.79828		2.86522		151.08	6.83578	143.295	3035.01		376.742	7.22527	1142.17	712595	6.74633	3.2852	50.2317	0.5164	3.52177	3.73477	1.27048
MHU Cox 4 S24 7/9/2020 4:59:36 PM (Run: 1)		202.522	138.988	5.63674	0.686285	45.6852		0.00766631	4.34989	19.4234	6.54344	0.157553	7.80455	0.0221948	4.25375	0.542644	45.0557	4.25375	0.0514842	6.54344	-1.23449e-16		154.362	6.68899	262.545	150.241	148.559	10.7861	141.512	5.95397		46.0999		144.152	5.98246	134.886	1959.35		362.302	6.70031	1042.87	753529	2.61208		21.2621	0.0681229	1.04245	3.53126	0.820708
MHU Cox 4 S28 7/9/2020 5:15:38 PM (Run: 1)		155	227.581	3.76788	1.46827	356.651		0.00561159	6.51793	22.8519	8.75558	0.0958468	9.85311	0.0158854	4.51925	0.457232	62.9508	4.51925	0.04376	8.75558	1.74038e-16		113.105	7.35153	-124.163	216.144	92.9353	8.75046	101.599	4.55553		181.827		90.0238	4.6219	94.2677	4150.01		466.796	9.66051	1794.46	768043	1.57621	0.500291	47.8372	0.322355	5.98818	9.32456	4.102
MHU Cox 4 S26 7/9/2020 5:11:43 PM (Run: 1)		529.863	337.381	9.97397	0.636732	305.146		0.0053467	4.50967	20.7102	4.51175	0.100883	5.77602	0.0151531	3.60645	0.620581	65.9931	3.60645	0.0482854	4.51175	-2.11942e-16		107.78	4.8476	113.293	106.461	97.5912	5.37447	96.9504	3.47031		14.4253		94.8756	3.48765	92.6586	1633.35		274.048	8.7352	1051.67	764624	2.66268	0.049561	19.4279	0.0431967	1.77669	4.02559	0.771185
MHU Cox 4 S36 7/9/2020 5:39:27 PM (Run: 1)		339.318	229.901	6.14465	0.677538	189.877		0.00501284	8.30902	19.2157	5.27222	0.10346	6.47472	0.0144187	3.75842	0.577861	69.3542	3.75842	0.0520409	5.27222	0		101.067	8.37673	287.186	120.518	99.9653	6.16407	92.2854	3.44376		67.8656		97.2497	3.44573	88.1926	1742.67		140.254	7.21642	987.605	711084	4.27235	0.204217	25.2899	0.270257	4.96058	7.74962	2.8026
MHU Cox 4 S27 7/9/2020 5:13:41 PM (Run: 1)		251.168	96.093	4.05075	0.382585	752.052		0.00408426	8.10244	19.2795	7.55433	0.102095	8.74724	0.0142758	4.40979	0.502484	70.0486	4.40979	0.0518686	7.55433	-2.06884e-16		82.3836	6.6615	279.6	172.92	98.7088	8.22788	91.377	4.00111		67.3187		96.0262	4.01188	89.0391	955.58		150.301	1.50562	633.294	771872	0.747559	0.00921037	4.30203	0.0508013	1.44607	3.59072	0.768392
MHU Cox 4 S41 7/9/2020 5:55:25 PM (Run: 1)		283.575	91.1336	4.52943	0.321374	253.076		0.00496064	9.1776	20.3528	6.23979	0.0959848	7.21079	0.0141686	3.61394	0.498155	70.5788	3.61394	0.0491333	6.23979	1.52392e-16		100.017	9.15651	154.158	146.13	93.0632	6.41226	90.6954	3.25473		41.1674		90.1991	3.27447	87.1141	607.537		217.502	5.5427	889.032	777273	1.41231	0.0347187	5.25354	0.0509081	1.74129	4.1709	0.426209
MHU Cox 4 S39 7/9/2020 5:45:18 PM (Run: 1)		134.367	62.2773	2.24832	0.463485	61.4379		0.00540682	12.0201	20.9665	8.84511	0.0924767	10.2771	0.0140623	5.2329	0.507711	71.1121	5.2329	0.0476952	8.84511	1.48237e-16		108.989	13.0654	84.1526	209.853	89.8079	8.83327	90.02	4.67791		-6.97231		86.8477	4.71339	85.2648	1053.47		282.472	17.8519	696.583	740318	1.02682		7.81888	0.0755727	1.65164	4.30562	0.664447
MHU Cox 4 S25 7/9/2020 5:09:46 PM (Run: 1)		280.643	175.133	4.79217	0.624042	163.872		0.00501821	7.97254	20.3769	5.21264	0.0929946	6.3517	0.0137434	3.6294	0.567969	72.7621	3.6294	0.0490751	5.21264	0		101.175	8.04607	151.416	122.135	90.2891	5.48731	87.9925	3.1719		41.8867		87.494	3.18567	83.4251	1692.85		286.201	13.6821	1056.2	752432	2.73675	0.0463685	17.7252	0.0498719	2.27907	4.88084	1.55439
MHU Cox 4 S33 7/9/2020 5:33:35 PM (Run: 1)	z2	496.468	323.41	8.62206	0.651421	188.745		0.00516178	7.56677	19.5221	6.7518	0.0968639	7.32141	0.0137147	2.83131	0.383646	72.9143	2.83131	0.051224	6.7518	0		104.062	7.85392	250.894	155.352	93.8774	6.56499	87.8101	2.46932		65.0011		91.4288	2.49084	83.2356	1646.4		221.774	8.07275	742.697	741911	2.24017	0.00758849	22.2791	0.0559063	1.02199	3.26396	0.425931
MHU Cox 4 S42 7/9/2020 5:57:24 PM (Run: 1)		391.94	307.693	6.99482	0.78505	320.276		0.00506135	5.12702	20.4487	4.7608	0.0918226	6.09954	0.0136181	3.81302	0.622397	73.4319	3.81302	0.0489028	4.7608	0		102.043	5.21857	143.205	111.716	89.1998	5.20864	87.1952	3.30239		39.1117		86.7831	3.3143	82.3369	2075.15		315.026	22.5254	1098.32	766752	2.91468		20.9301	0.119362	2.93174	6.83314	1.09649
MHU Cox 4 S17 7/9/2020 4:45:55 PM (Run: 1)	z1	278.657	193.482	4.74458	0.694338	48.7782		0.0047782	10.0164	22.5773	9.24351	0.082684	10.2518	0.0135392	4.43369	0.431073	73.8598	4.43369	0.0442923	9.24351	3.36207e-16		96.3477	9.62758	-94.4298	226.88	80.6652	7.94971	86.6936	3.818		191.807		78.1845	3.87073	82.6155	1830.92		276.139	12.7738	1056.78	741472	2.57658	0.00285844	17.2773	0.115563	2.49432	5.40618	1.44988
Ex periment on July 9, 2020
Isotope ratio and date errors do not include systematic calibration errors of 0.36% (207Pb/206Pb) and 0.96% (206Pb/238U) (2 sigma).
Trace element concentrations were deleted from analyses known to have intersected inclusions of other minerals based on P and Ti.
Ablation used a laser spot size of 25 microns and a laser firing repetition rate of 5 Hz.
Activity of TiO2 for Ti in Zircon temperature calculation is 0.8.
LowerDakota Sharp 32 7/8/2020 6:24:20 PM (Run: 1)		130.519	66.1103	51.6681	0.506518	2172.21		0.0975846	3.03627	9.38801	1.11243	4.5922	3.1149	0.312675	2.90948	0.928535	3.19821	2.90948	0.106519	1.11243	0		1881.99	54.5627	1740.67	20.388	1747.85	25.9724	1753.86	44.6755		-0.757205		1748.92	49.9242	1747.86	530.975		171.217	8.22401	665.718	613982	1.59048	0.00946273	6.54058	0.023211	0.951646	2.34449	0.520622
LowerDakota Sharp 43 7/8/2020 6:58:18 PM (Run: 1)		88.1129	32.2885	33.3112	0.366444	716.644		0.100297	2.52451	9.48319	1.29704	4.50358	2.37236	0.30975	1.9864	0.826731	3.22841	1.9864	0.10545	1.29704	-3.4361e-16		1931.88	46.5123	1722.18	23.8265	1731.63	19.7116	1739.48	30.2836		-1.00443		1728.89	33.8493	1725.53	380.665		144.598	7.41371	547.908	623148	1.51751	0.00351526	3.06957	0.0313431	0.285383	1.2062	0.12841
LowerDakota Round 97 7/9/2020 3:00:06 AM (Run: 1)		107.994	626.353	88.2907	5.7999	1071.83		0.0849729	1.65518	9.77607	1.47708	4.15119	2.34928	0.294331	1.82684	0.77271	3.39754	1.82684	0.102291	1.47708	1.64719e-16		1648.4	26.2011	1666.09	27.3275	1664.44	19.2234	1663.13	26.78		0.177221		1665.16	29.6719	1700.28	#VALUE!		326.785	9.15024	2448.44	835441	2.80858	0.00189345	45.7681	0.114786	4.39854	12.3623	1.6024
LowerDakota Sharp 26 7/8/2020 6:12:38 PM (Run: 1)		97.0572	96.8394	41.5163	0.997756	420.29		0.0964666	1.82509	9.82737	1.45613	4.22936	4.47093	0.301447	4.22716	0.942829	3.31734	4.22716	0.101757	1.45613	5.76101e-16		1861.39	32.4548	1656.4	26.9733	1679.74	36.7158	1698.48	63.1176		-2.54007		1678.11	70.1096	1673.25	1932.55		322.874	13.2881	1450.61	587243	2.89383	1.38285	32.3729	0.630258	7.52321	11.1366	2.87049
LowerDakota Round 112 7/9/2020 9:31:57 AM (Run: 1)		123.402	145.113	50.6636	1.17594	1042.69		0.0823717	2.05476	9.83418	1.41874	3.99148	3.16395	0.284689	2.82803	0.889032	3.5126	2.82803	0.101686	1.41874	4.42812e-16		1599.89	31.6064	1655.11	26.2852	1632.46	25.69	1614.93	40.3994		2.42726		1632.7	44.3073	1617.71	48.4909		210.713	22.5708	798.685	755694	2.70671	0.0153983	41.8574	0.1112	2.13023	3.55192	1.11958
LowerDakota Sharp 45 7/8/2020 7:02:12 PM (Run: 1)	high U signal variance	75.6733	41.7092	28.007	0.551174	3868.58		0.0958571	4.0992	9.97393	1.52209	4.00769	2.78192	0.289907	2.32858	0.829352	3.44938	2.32858	0.100261	1.52209	0		1850.15	72.4738	1628.92	28.295	1635.76	22.6064	1641.07	33.7373		-0.745543		1631.4	37.2439	1617.84	1013.05		212.138	10.7314	655.49	640311	3.74613	0.0103144	13.2618	0.0327073	1.31076	3.31985	0.577877
LowerDakota Round 109 7/9/2020 9:26:05 AM (Run: 1)		216.213	105.275	72.2071	0.486905	19726		0.0782301	2.05269	10.0505	1.39905	3.63913	2.15935	0.265267	1.64483	0.749627	3.76979	1.64483	0.0994979	1.39905	1.95769e-16		1522.4	30.1022	1614.71	26.0556	1558.13	17.1994	1516.73	22.23		6.06772		1569.77	24.1275	1537.09	23.9467		464.276	10.8429	1492.91	765383	2.35768		6.62816	0.0652609	1.44551	4.50812	0.293413
LowerDakota Round 89 7/9/2020 2:36:20 AM (Run: 1)		260.359	72.9126	79.9896	0.280047	27058.9		0.0887158	2.37524	10.6843	1.42167	3.25644	3.28778	0.252342	2.96452	0.89951	3.96288	2.96452	0.093595	1.42167	2.15646e-16		1718.01	39.1208	1499.96	26.8796	1470.71	25.5405	1450.54	38.5069		3.29468		1488.69	41.4683	1472.17	510.336		134.631	5.68807	425.209	754453	5.27621		6.34663	0.0168637	0.478693	1.38724	0.144295
LowerDakota Sharp 50 7/8/2020 7:11:59 PM (Run: 1)		62.438	47.3231	20.9989	0.757922	1415.99		0.0894495	3.19202	11.1015	2.25311	3.08072	3.18175	0.248047	2.24657	0.69912	4.0315	2.24657	0.0900779	2.25311	-1.74255e-16		1731.63	52.9722	1427.18	43.0205	1427.91	24.39	1428.39	28.7833		-0.0852719		1422.61	31.1473	1386.65	1563.85		217.882	16.9946	755.977	622385	4.11835		6.10833	0.044372	1.25768	3.44111	0.285695
LowerDakota Sharp 3 7/8/2020 5:12:44 PM (Run: 1)		306.128	96.466	88.6178	0.315117	829.735		0.0753547	2.80353	11.1318	1.20001	2.98734	2.73068	0.241183	2.45288	0.890803	4.14623	2.45288	0.0898331	1.20001	0		1468.42	39.7078	1421.98	22.929	1404.4	20.7732	1392.85	30.7259		2.04922		1412.76	32.9432	1404.04	611.635		586.916	7.89776	1531.55	608444	3.83771		8.72648	0.0264592	1.06036	3.86324	0.244681
LowerDakota Sharp 27 7/8/2020 6:14:35 PM (Run: 1)		113.076	74.1293	35.9114	0.655569	1399.88		0.079617	3.51719	11.2029	1.51768	3.00687	2.78833	0.244312	2.3391	0.831219	4.09312	2.3391	0.0892624	1.51768	-1.24752e-16		1548.38	52.4257	1409.78	29.0476	1409.36	21.2463	1409.08	29.6063		0.0496456		1407.28	31.8739	1392.82	1300.34		165.724	14.7257	451.512	620891	2.75518	0.00911454	9.49489	0.0219236	0.739063	1.33634	0.10992
LowerDakota Sharp 64 7/8/2020 7:55:40 PM (Run: 1)		28.2073	23.5247	9.93991	0.833992	182.139		0.0877822	3.67866	11.2107	2.63308	3.18302	3.87179	0.258804	2.8386	0.728665	3.86393	2.8386	0.0892003	2.63308	1.17689e-16		1700.67	60.0021	1408.46	50.4045	1453.05	29.9151	1483.72	37.6214		-5.34373		1445.42	41.0495	1444.37	1866.72		150.811	12.9821	402.525	633413	4.11651	0.0100385	11.4604	0.0270047	0.419973	1.77509	0.38015
LowerDakota Sharp 44 7/8/2020 7:00:15 PM (Run: 1)	high U signal variance	109.25	90.5164	35.3441	0.828529	4235.39		0.0783168	2.51671	11.3853	0.967131	2.88738	1.74636	0.238423	1.45411	0.813025	4.19422	1.45411	0.0878322	0.967131	0		1524.02	36.9449	1378.82	18.5892	1378.62	13.1707	1378.49	18.0465		0.0234261		1376.49	19.3764	1357.59	1834.61		240.088	26.1723	728.134	647676	2.55572	0.00847446	10.2551	0.0874819	1.81448	3.2943	0.446061
LowerDakota Round 105 7/9/2020 9:10:07 AM (Run: 1)		164.809	65.7539	47.8951	0.398971	2831.74		0.0792254	1.4763	11.4649	1.22129	2.8554	2.24534	0.237431	1.88415	0.828956	4.21175	1.88415	0.0872226	1.22129	0		1541.05	21.9048	1365.43	23.5177	1370.23	16.8853	1373.33	23.305		-0.577965		1372.71	25.0171	1368.79	557.34		432.797	15.0903	1268.81	715393	2.65707		8.88634	0.0746185	1.65869	3.76032	0.478079
LowerDakota Sharp 56 7/8/2020 7:31:52 PM (Run: 1)		22.5983	15.6021	5.84862	0.690413	835.505		0.0709855	7.28964	12.2845	5.01866	2.2003	6.31762	0.196038	3.83736	0.605362	5.10105	3.83736	0.0814031	5.01866	-1.82564e-16		1386.13	97.6572	1231.2	98.4909	1181.14	44.1037	1154	40.5458		6.27024		1174.13	42.8089	1118.81	1405.03		164.86	18.8391	489.875	624296	1.94913		3.56702	0.0454458	1.29474	2.10683	0.280035
LowerDakota Sharp 9 7/8/2020 5:26:51 PM (Run: 1)		52.9891	34.2448	13.2279	0.646261	881.387		0.0661088	4.4278	12.617	1.82074	2.11349	4.31653	0.1934	3.91374	0.903725	5.17064	3.91374	0.0792581	1.82074	0		1293.89	55.4955	1178.6	36.0047	1153.22	29.7521	1139.77	40.8865		3.29505		1147.33	42.9244	1115.54	1456.86		201.562	14.9057	635.56	593079	2.83293		4.91028	0.0293377	1.28546	3.71403	0.27206
LowerDakota Round 96 7/9/2020 2:58:09 AM (Run: 1)		511.197	264.786	123.474	0.517973	3426.63		0.0584789	2.51814	12.7311	1.27447	2.02527	2.52149	0.187003	2.1757	0.85902	5.3475	2.1757	0.0785476	1.27447	1.67745e-16		1148.71	28.1196	1160.75	25.2683	1124.03	17.1398	1105.12	22.096		4.79269		1155.76	23.0995	1153.38	#VALUE!		374.466	13.4709	2080.3	840026	2.44533	0.0072986	24.1188	0.137417	2.57494	7.24609	1.19603
LowerDakota Sharp 37 7/8/2020 6:42:18 PM (Run: 1)		83.2998	56.8205	21.0198	0.68212	21576.7		0.0648406	3.20055	12.9232	2.53063	2.07457	3.37047	0.194444	2.2262	0.653846	5.14286	2.2262	0.0773804	2.53063	-1.56616e-16		1269.83	39.3912	1130.99	50.3938	1140.44	23.0921	1145.41	23.3621		-1.27453		1135.89	24.7196	1125.61	1439.98		137.629	15.5062	802.94	607696	3.74212		9.04304	0.269056	5.11664	7.40464	0.847572
LowerDakota Sharp 22 7/8/2020 5:56:37 PM (Run: 1)		53.6931	26.3961	12.8056	0.49161	175.04		0.0635372	4.43982	12.9541	2.45253	2.06454	4.23701	0.193968	3.45505	0.812025	5.1555	3.45505	0.0771955	2.45253	0		1245.08	53.6109	1126.26	48.8718	1137.12	28.9833	1142.83	36.1834		-1.4715		1131.58	38.1601	1126.79	1038.77		104.505	12.1812	572.326	600082	5.78337	0.011299	11.9302	0.0714934	1.86543	3.90699	0.45615
LowerDakota Round 88 7/9/2020 2:34:22 AM (Run: 1)	high U signal variance	95.5781	75.1448	24.3535	0.786214	2227.97		0.0611924	3.47091	13.0795	1.49541	2.039	2.01011	0.193423	1.34324	0.660416	5.17003	1.34324	0.0764556	1.49541	-2.1947e-16		1200.46	40.4537	1107.04	29.8841	1128.63	13.6942	1139.89	14.0341		-2.96687		1123.57	14.8546	1124.44	1836.07		204.205	10.0742	1325.47	790036	4.55511	0.0157321	6.31262	0.196993	3.76093	7.67337	0.589668
LowerDakota Round 103 7/9/2020 9:06:12 AM (Run: 1)		65.7433	35.7716	15.9008	0.54411	898.476		0.060465	4.0301	13.3117	1.78368	2.03789	2.62539	0.19675	1.92645	0.725253	5.0826	1.92645	0.0751217	1.78368	0		1186.6	46.4447	1071.78	35.8326	1128.26	17.8827	1157.84	20.4167		-8.02957		1119.74	21.6692	1141.78	841.52		94.2848	7.35527	1860.99	709893	3.22188	0.00504208	9.02696	0.169783	5.83861	17.0804	0.59994
LowerDakota Round 12 7/8/2020 5:38:56 PM (Run: 1)		17.0837	11.0786	4.11964	0.648489	129.635		0.0645782	8.26991	13.3402	3.84824	1.93674	6.08221	0.187385	4.71003	0.772647	5.33661	4.71003	0.0749612	3.84824	0		1264.85	101.396	1067.45	77.3589	1093.87	40.7284	1107.19	47.9165		-3.72273		1086.56	50.5055	1080.47	984.582		189.126	23.3785	673.969	618428	1.52001	0.0117999	1.86918	0.235363	4.21344	7.46929	1.47604
LowerDakota Round 19 7/8/2020 5:52:36 PM (Run: 1)		252.903	398.175	64.7876	1.57442	4529.86		0.0496616	3.57184	13.5034	1.29329	1.68893	4.15325	0.165407	3.94675	0.947227	6.04569	3.94675	0.0740555	1.29329	-3.48661e-16		979.638	34.1566	1043	26.0937	1004.36	26.4881	986.756	36.1106		5.39262		1005.71	37.4608	990.809	4129.84		278.07	10.1802	1633.86	648804	6.18584	0.100804	38.4603	0.709117	13.1348	23.7598	4.51385
LowerDakota Round 102 7/9/2020 9:04:15 AM (Run: 1)		328.713	267.902	78.8223	0.815003	4342.07		0.0608811	1.87092	13.5654	1.29761	1.77196	2.81068	0.174336	2.49322	0.8809	5.73605	2.49322	0.0737168	1.29761	1.39455e-16		1194.53	21.7012	1033.75	26.2175	1035.24	18.2435	1035.96	23.8602		-0.213819		1045.48	24.9184	1033.8	1684.18		331.282	18.7715	1371.34	681400	4.2721		27.5199	0.197053	3.53348	8.75848	1.07092
LowerDakota Round 108 7/9/2020 9:24:08 AM (Run: 1)		151.642	73.5404	31.7216	0.484961	6469.94		0.0527169	2.59099	13.7205	1.92083	1.7279	2.7262	0.171944	1.93457	0.701473	5.81586	1.93457	0.0728838	1.92083	-1.18955e-16		1038.39	26.2251	1010.72	38.9454	1018.97	17.5338	1022.81	18.2971		-1.1964		1015.96	19.1658	1017.06	#VALUE!		155.69	9.9444	455.402	754754	2.02605		11.3592	0.0377451	0.570429	1.54327	0.285443
LowerDakota Round 111 7/9/2020 9:29:59 AM (Run: 1)		100.58	149.157	25.9378	1.48297	2094.89		0.0510454	2.23522	13.7272	1.76054	1.72234	2.77008	0.171475	2.13866	0.764808	5.83176	2.13866	0.0728479	1.76054	2.33605e-16		1006.27	21.9415	1009.7	35.7014	1016.9	17.795	1020.23	20.1802		-1.0429		1010.65	21.1117	1012.26	27.5921		175.079	13.6424	1002.8	742178	1.20528	0.0082786	22.9681	0.240528	5.30884	10.9082	2.22689
LowerDakota Round 104 7/9/2020 9:08:09 AM (Run: 1)		309.522	113.422	58.7391	0.36644	9527.04		0.0532264	2.66887	14.4062	1.6026	1.50873	2.9425	0.157638	2.46779	0.832738	6.34366	2.46779	0.0694146	1.6026	-2.26828e-16		1048.17	27.2612	911.097	32.9949	933.926	17.9682	943.635	21.6628		-3.57133		939.901	22.5462	947.453	834.038		170.346	9.16289	895.907	699288	5.18513		14.5165	0.0578869	1.49075	3.80832	0.198703
LowerDakota Round 106 7/9/2020 9:20:13 AM (Run: 1)		80.0741	45.1348	15.1464	0.563663	593.1		0.0493375	4.6532	14.1572	2.56734	1.48683	3.57601	0.152664	2.4893	0.691279	6.55033	2.4893	0.0706354	2.56734	1.37189e-16		973.396	44.2207	946.881	52.5651	925.022	21.7092	915.88	21.2534		3.27399		917.31	22.0726	899.221	#VALUE!		222.071	2.78757	805.045	713563	3.34087	0.0266663	6.91048	0.0640881	1.0231	3.38198	0.186935
LowerDakota Round 101 7/9/2020 9:02:18 AM (Run: 1)		132.768	102.981	21.1742	0.775647	219608		0.0417897	3.7504	14.8245	1.85471	1.11853	4.29706	0.120262	3.87618	0.899465	8.31521	3.87618	0.0674557	1.85471	0		827.486	30.4074	851.899	38.5417	762.27	23.0364	732.069	26.8244		14.0662		757.173	27.372	712.586	1746.2		449.129	4.22911	1339.97	671776	2.07064	0.0276673	5.88693	0.270866	4.55061	10.0625	0.584843
LowerDakota Round 92 7/9/2020 2:42:11 AM (Run: 1)		67.6034	45.6723	9.79033	0.675592	3228.66		0.0387592	6.09675	16.4296	3.09558	0.95188	3.98147	0.113425	2.5039	0.626771	8.81641	2.5039	0.0608657	3.09558	0		768.605	45.9801	634.489	66.637	679.081	19.7153	692.608	16.4431		-9.15997		671.944	16.9674	674.424	1597.98		170.589	12.3291	655.843	774007	5.02913		7.01104	0.0949056	2.01932	4.24068	0.873599
LowerDakota Round 87 7/9/2020 2:32:25 AM (Run: 1)		273.575	113.233	33.2526	0.413899	859.37		0.0341351	3.65327	16.4738	1.97805	0.849022	3.11314	0.101441	2.40395	0.76937	9.85798	2.40395	0.0607024	1.97805	0		678.429	24.3735	628.675	42.6223	624.112	14.5146	622.846	14.2723		0.927131		623.358	14.5935	618.34	1011.69		285.939	19.1012	324.245	792641	0.412494	0.0200313	1.86849	0.0905555	2.55986	6.6103	0.143476
LowerDakota Round 91 7/9/2020 2:40:14 AM (Run: 1)		130.592	69.286	13.2769	0.530553	369.67		0.0279438	4.0943	17.5413	2.95825	0.653831	3.99395	0.0831812	2.68335	0.669884	12.0219	2.68335	0.0570084	2.95825	0		557.056	22.4961	491.841	65.2356	510.834	16.0327	515.083	13.2837		-4.72561		505.837	13.5599	505.015	1245.64		139.484	8.17729	2170.9	775498	5.41534	0.0988106	15.9699	0.995908	14.6507	21.8705	1.50717
LowerDakota Round 86 7/9/2020 2:30:28 AM (Run: 1)		187.398	61.7756	14.1233	0.32965	313.959		0.0229504	6.03402	18.0421	2.68896	0.496699	3.46273	0.0649948	2.18174	0.627266	15.3859	2.18174	0.055426	2.68896	0		458.634	27.3624	429.423	59.9408	409.465	11.6683	405.93	8.58327		5.47083		405.607	8.71169	398.453	832.193		422.022	9.51483	1188.31	771689	0.938702	0.00771229	1.2916	0.0603163	1.36563	4.14247	0.097178
LowerDakota Sharp 67 7/8/2020 8:01:32 PM (Run: 1)		152.78	80.6469	8.82108	0.527862	555.147		0.0190402	4.31469	18.8305	4.7714	0.334801	6.00662	0.0457243	3.64872	0.605206	21.8702	3.64872	0.0531053	4.7714	0		381.225	16.2945	333.327	108.172	293.224	15.2978	288.218	10.2846		13.5332		290.848	10.39	277.318	1314.27		175.071	7.56251	680.441	615844	2.09972		7.97327	0.0353283	0.694894	2.32939	0.475893
LowerDakota Round 90 7/9/2020 2:38:17 AM (Run: 1)		343.164	365.723	22.1161	1.06574	390.988		0.0157615	2.80322	18.8482	2.58775	0.3342	3.63249	0.045685	2.54923	0.699505	21.889	2.54923	0.0530556	2.58775	0		316.088	8.79172	331.187	58.6894	292.767	9.2389	287.976	7.1796		13.0474		290.426	7.24299	279.487	2904.07		180.89	54.7613	1398.88	788240	2.66199	0.353373	14.5921	1.07798	15.3396	18.7565	1.2601
LowerDakota Round 107 7/9/2020 9:22:10 AM (Run: 1)		177.076	107.215	8.08732	0.605475	724.391		0.0115214	4.48455	20.4497	4.25877	0.252744	4.84834	0.0374858	2.31717	0.474104	26.6768	2.31717	0.0489006	4.25877	-1.77153e-16		231.54	10.3243	143.057	99.9399	228.803	9.93212	237.23	5.3971		-65.8283		225.403	5.4853	233.735	#VALUE!		90.7594	6.81985	461.42	764986	0.626562		10.5522	0.0531945	1.02675	1.95898	0.745302
LowerDakota Round 18 7/8/2020 5:50:39 PM (Run: 1)		362.991	142.384	15.7129	0.392252	412.226		0.0114291	4.13261	19.2871	2.46025	0.265702	4.30802	0.0371672	3.53641	0.817604	26.9054	3.53641	0.0518482	2.46025	0		229.696	9.4387	278.702	56.3246	239.252	9.18272	235.25	8.16944		15.5908		237.744	8.21819	233.776	864.883		90.3298	2.93868	232.869	655982	0.528968		10.0756		0.316403	0.588913	0.288433
LowerDakota Sharp 68 7/8/2020 8:03:29 PM (Run: 1)		541.893	467.578	28.0444	0.86286	334.966		0.0156916	3.1358	20.11	3.17032	0.251141	4.61855	0.0366294	3.35858	0.724023	27.3005	3.35858	0.0497264	3.17032	3.31594e-16		314.698	9.79188	182.211	73.8634	227.503	9.41341	231.906	7.65032		-27.2735		226.163	7.72647	217.962	2313.19		252.013	19.5425	1029.14	608641	4.74177		14.6926	0.191266	3.50574	6.52732	0.588332
LowerDakota Sharp 69 7/8/2020 8:05:26 PM (Run: 1)		567.621	430.585	28.3654	0.758578	1537.14		0.0157721	2.82519	19.6303	2.17555	0.255564	3.68463	0.0363852	2.97379	0.802595	27.4837	2.97379	0.0509416	2.17555	1.36456e-16		316.301	8.86652	238.195	50.1718	231.086	7.61524	230.388	6.73028		3.27753		229.853	6.77868	217.799	2008.83		160.069	20.4138	1124.08	616174	2.83239		11.6884	0.0856517	3.103	7.4442	0.682053
LowerDakota Round 81 7/8/2020 8:27:47 PM (Run: 1)		90.536	37.2291	4.08059	0.411207	244.49		0.0176906	4.51409	19.109	6.6796	0.261994	7.34355	0.0363101	3.05133	0.413333	27.5405	3.05133	0.0523315	6.6796	-3.44847e-16		354.439	15.8602	299.935	152.338	236.273	15.48	229.921	6.89201		23.3433		234.108	6.98837	219.109	#VALUE!		215.813	2.81522	815.341	633248	3.04865		12.043	0.01467	0.786158	3.24078	1.27185
LowerDakota Sharp 54 7/8/2020 7:27:58 PM (Run: 1)		168.129	79.6629	7.30055	0.473819	758.159		0.0132346	4.17589	20.1199	4.84381	0.244955	5.79407	0.0357446	3.17944	0.546047	27.9763	3.17944	0.0497021	4.84381	0		265.745	11.0246	181.083	112.876	222.47	11.5757	226.402	7.07337		-25.0266		220.431	7.16109	221.029	1202.57		141.034	5.76681	534.11	612701	1.28656		14.7658		0.664504	1.9784	1.03779
LowerDakota Sharp 65 7/8/2020 7:57:37 PM (Run: 1)		44.4998	36.9667	2.18642	0.830715	34.0183		0.0147848	10.774	19.5682	9.31609	0.249861	9.56488	0.0354608	2.16736	0.22422	28.2002	2.16736	0.0511033	9.31609	3.47923e-16		296.645	31.7273	245.466	214.564	226.463	19.4154	224.635	4.78481		8.48643		224.201	4.98666	211.507	2416.82		210.977	2.15631	415.231	592606	2.54508		14.8669		0.260207	0.92062	0.232833
LowerDakota Sharp 31 7/8/2020 6:22:23 PM (Run: 1)		168.453	103.173	7.32044	0.612473	831.559		0.0120962	5.29244	20.4107	3.73465	0.234479	5.07473	0.0347105	3.43588	0.674188	28.8097	3.43588	0.0489938	3.73465	0		243.023	12.7848	147.505	87.5693	213.889	9.78729	219.962	7.43016		-49.122		211.857	7.51114	215.253	1686.7		215.854	15.2449	649.824	605476	2.09832		9.65623	0.0705419	1.10207	3.13526	0.615102
LowerDakota Round 99 7/9/2020 8:58:23 AM (Run: 1)		235.941	181.013	10.3819	0.767194	613.098		0.0105772	4.72025	20.0471	3.46063	0.238655	4.40577	0.0346993	2.72668	0.615298	28.819	2.72668	0.0498824	3.46063	0		212.665	9.98569	189.526	80.5185	217.318	8.61929	219.893	5.89468		-16.0226		214.356	5.95597	217.19	2029.36		181.981	8.43464	1137.4	781344	4.60762		28.6907	0.0781292	1.54772	3.98328	1.02664
LowerDakota Sharp 55 7/8/2020 7:29:55 PM (Run: 1)		132.194	171.956	6.97713	1.30078	1247.96		0.0129309	3.00351	18.5815	4.90856	0.255847	6.19842	0.0344794	3.78503	0.608531	29.0028	3.78503	0.053817	4.90856	3.78487e-16		259.686	7.74978	363.382	110.693	231.315	12.822	218.523	8.13252		39.8642		229.408	8.16886	205.755	4012.01		179.472	5.65676	1151.54	620576	1.09733	0.0108844	20.4761	0.186939	3.89345	6.51626	3.11684
LowerDakota Sharp 57 7/8/2020 7:33:50 PM (Run: 1)	high U signal variance	163.803	111.083	7.38998	0.67815	146.539		0.0138422	3.7631	19.6105	5.45441	0.241439	6.02126	0.0343397	2.55049	0.420355	29.1208	2.55049	0.050993	5.45441	-2.52814e-16		277.861	10.3847	240.468	125.738	219.598	11.8905	217.652	5.45852		9.48839		217.65	5.5373	208.419	1752.77		200.791	9.06	744.435	615559	2.26		13.4599	0.0534281	1.21168	3.44106	1.04477
LowerDakota Round 84 7/8/2020 8:33:39 PM (Run: 1)		282.574	65.2721	11.076	0.230991	236.196		0.0158658	6.41462	20.4203	3.37912	0.230831	4.2518	0.0341865	2.58056	0.602493	29.2513	2.58056	0.0489708	3.37912	-2.01843e-16		318.165	20.2493	146.472	79.2458	210.884	8.09651	216.697	5.49906		-47.9441		209.033	5.56334	211.019	#VALUE!		100.096	1.22994	494.869	659152	2.23368		11.4207		0.087738	0.516538	0.294452
LowerDakota Round 98 7/9/2020 3:02:04 AM (Run: 1)		173.768	243.989	8.70057	1.40411	179.099		0.0108608	4.26057	20.4627	4.9979	0.227145	5.68084	0.0337105	2.70054	0.474004	29.6644	2.70054	0.0488694	4.9979	-5.18439e-16		218.337	9.25235	141.599	117.315	207.839	10.677	213.729	5.6772		-50.9392		204.873	5.76141	208.444	#VALUE!		210.022	19.1568	1480.68	828581	0.964984		15.1756	0.210912	4.81593	10.6418	0.932731
LowerDakota Sharp 25 7/8/2020 6:10:41 PM (Run: 1)		165.573	131.709	7.32986	0.795474	2069.48		0.0115998	4.52502	19.3962	3.20566	0.239258	3.68617	0.0336576	1.81978	0.486216	29.711	1.81978	0.0515564	3.20566	1.50744e-16		233.107	10.4876	265.757	73.5614	217.813	7.2262	213.399	3.81983		19.7012		215.953	3.85969	208.362	1040.1		285.605	11.9534	1207.03	612609	1.7851	0.0306956	11.832	0.222796	3.6075	7.26516	2.03142
LowerDakota Sharp 23 7/8/2020 6:06:47 PM (Run: 1)		237.24	195.404	10.4429	0.823654	277.501		0.0110806	4.77211	19.7548	2.57972	0.233904	3.74949	0.0335128	2.72098	0.720787	29.8394	2.72098	0.0506205	2.57972	-1.25391e-16		222.732	10.5706	223.619	59.6494	213.416	7.21703	212.496	5.68772		4.97397		211.699	5.72921	208.899	2391.3		431.794	9.598	2930.61	621662	7.63565	0.0100079	51.91	0.0889828	1.94803	5.89232	2.55143
LowerDakota Sharp 52 7/8/2020 7:15:54 PM (Run: 1)		95.6947	89.9002	4.4963	0.939448	181.635		0.012911	6.49847	18.7181	7.17337	0.246383	7.86711	0.033448	3.2302	0.40864	29.8971	3.2302	0.0534242	7.17337	-3.03353e-16		259.29	16.7422	346.826	162.242	223.633	15.7908	212.092	6.73953		38.8476		221.69	6.81912	201.714	2496.9		219.811	6.168	740.605	634160	2.02799	0.00166642	21.0754		1.26946	2.48753	0.653585
LowerDakota Sharp 29 7/8/2020 6:18:29 PM (Run: 1)		447.349	190.186	17.8177	0.42514	1365		0.0116864	2.91254	20.1593	2.19832	0.228715	3.47329	0.0334402	2.68907	0.768857	29.9041	2.68907	0.0496049	2.19832	1.49229e-16		234.837	6.80014	176.521	51.2706	209.137	6.56468	212.043	5.60923		-20.124		207.804	5.65625	208.977	1034.88		245.404	5.03991	944.201	607469	5.13775	0.675727	26.1583	0.20914	1.49847	3.05045	1.351
LowerDakota Sharp 49 7/8/2020 7:10:02 PM (Run: 1)		168.917	198.325	8.27106	1.1741	250.154		0.0122438	3.89369	19.4961	3.47847	0.235039	5.25886	0.0332343	3.94409	0.74759	30.0894	3.94409	0.0512923	3.47847	0		245.971	9.51931	254.014	79.9891	214.35	10.162	210.759	8.17812		17.0286		212.486	8.22636	200.688	3373.44		261.254	3.74818	2333.08	606113	3.49072		65.3751	0.178625	4.23954	10.5607	3.55189
LowerDakota Sharp 63 7/8/2020 7:53:43 PM (Run: 1)	high U signal variance	114.692	147.057	6.00529	1.28219	148.45		0.0138685	4.61294	19.2181	5.84124	0.238348	6.61109	0.0332216	3.09618	0.465922	30.1009	3.09618	0.0520343	5.84124	1.94348e-16		278.386	12.7537	286.923	133.53	217.067	12.9203	210.68	6.41758		26.5727		215.105	6.48533	191.739	4019.7		274.104	4.33854	997.863	603281	4.36839	0.00504074	40.9051	0.0494713	1.26034	3.23318	0.892038
LowerDakota Sharp 47 7/8/2020 7:06:07 PM (Run: 1)		157.898	104.169	6.63112	0.659721	106.136		0.0114238	6.39363	20.0012	5.55312	0.228552	5.99513	0.0331542	2.2593	0.373179	30.1621	2.2593	0.0499971	5.55312	0		229.591	14.5961	194.814	129.082	209.003	11.3245	210.259	4.67375		-7.92807		207.069	4.75804	205.806	1689.84		176.107	5.21558	803.405	637325	2.3201	0.0378771	17.0791	0.0688331	1.006	3.08467	1.11941
LowerDakota Sharp 1 7/8/2020 5:08:49 PM (Run: 1)		317.806	368.933	15.2198	1.16088	14108.2		0.0116271	4.52967	19.028	3.34111	0.238798	4.71713	0.032955	3.32991	0.702738	30.3444	3.32991	0.0525542	3.34111	-4.74927e-16		233.652	10.5227	309.581	76.0687	217.436	9.23289	209.016	6.84843		32.4841		215.93	6.87775	201.69	3203.04		278.225	7.43084	2227.17	639418	5.72536	0.00839113	101.533	0.19673	5.38467	9.20504	4.03993
LowerDakota Sharp 5 7/8/2020 5:16:38 PM (Run: 1)	high U signal variance	109.399	124.844	5.29154	1.14118	226.757		0.0122565	7.56324	17.3014	9.26342	0.261911	10.305	0.0328651	4.51463	0.437027	30.4274	4.51463	0.0577987	9.26342	0		246.225	18.5096	522.123	203.221	236.206	21.7172	208.455	9.26045		60.0755		234.389	9.30271	197.899	3073.83		441.482	4.21565	1518.18	593651	4.08525	0.0527329	26.6893	0.0927215	1.63179	4.11718	1.32473
LowerDakota Sharp 60 7/8/2020 7:39:41 PM (Run: 1)		60.7863	111.273	3.58205	1.83056	98.6323		0.0135481	7.32989	19.5629	8.43273	0.231426	9.06878	0.0328354	3.33645	0.36627	30.4549	3.33645	0.0511173	8.43273	2.49721e-16		271.997	19.8036	246.138	194.192	211.375	17.3054	208.27	6.83776		15.385		209.3	6.95605	180.82	5988.04		252.876	6.99624	1142.02	604964	1.4735		30.014	0.0923466	2.88048	6.04166	2.20454
LowerDakota Sharp 6 7/8/2020 5:21:00 PM (Run: 1)	high U signal variance	407.678	110.023	15.1655	0.269877	277.706		0.0116569	5.06717	20.1943	3.19834	0.223385	4.98752	0.0327176	3.827	0.764696	30.5646	3.827	0.049519	3.19834	1.43926e-16		234.247	11.8012	172.483	74.6488	204.723	9.2471	207.534	7.81586		-20.3219		203.139	7.88071	204.644	657.759		159.693	4.19423	942.405	590819	4.60078		14.5936	0.029951	0.785585	2.84995	1.17255
LowerDakota Round 82 7/8/2020 8:29:45 PM (Run: 1)		330.162	174.525	13.5292	0.528604	722.585		0.0138714	5.10702	20.4112	3.01758	0.218565	4.06956	0.0323556	2.73048	0.666561	30.9065	2.73048	0.0489926	3.01758	0		278.445	14.1227	147.457	70.7559	200.715	7.41156	205.274	5.51667		-39.21		199.044	5.57162	197.028	#VALUE!		163.557	3.52686	1166.63	624899	1.6045	0.390637	19.2012	0.161181	2.97002	5.04299	1.98411
LowerDakota Round 16 7/8/2020 5:46:45 PM (Run: 1)		157.645	64.5767	5.94903	0.409634	921.784		0.0104569	5.74198	18.3473	6.46578	0.24084	7.04218	0.032048	2.79033	0.393683	31.2032	2.79033	0.0545038	6.46578	1.94928e-16		210.259	12.0105	391.927	145.078	219.108	13.8787	203.353	5.58566		48.1146		217.406	5.64712	200.744	1023.87		94.3282	1.5834	391.021	691614	1.73069		9.35522	0.00922211	0.102408	0.574381	0.208248
LowerDakota Sharp 41 7/8/2020 6:50:08 PM (Run: 1)	high U signal variance	414.869	447.002	18.8793	1.07745	1378.93		0.0113771	3.22464	20.0285	2.78183	0.219731	4.94682	0.0319183	4.09053	0.824435	31.33	4.09053	0.0499288	2.78183	1.54879e-16		228.657	7.3318	191.69	64.699	201.686	9.04864	202.543	8.15628		-5.66173		200.233	8.2122	195.616	2721.92		287.871	24.1321	2099.04	595462	1.74309	0.047915	15.4175	0.593427	8.69944	13.8624	1.75916
LowerDakota Round 83 7/8/2020 8:31:42 PM (Run: 1)		126.067	52.4513	4.7936	0.41606	80.5841		0.0130658	6.9653	20.3346	4.59353	0.212879	5.31018	0.0313954	2.66412	0.498253	31.8518	2.66412	0.0491774	4.59353	0		262.378	18.1573	156.263	107.534	195.965	9.46354	199.276	5.22771		-27.5258		194.005	5.29342	192.82	#VALUE!		142.013	5.35252	1227.96	659569	4.93198		14.828	0.00645236	0.545924	2.29422	1.40847
LowerDakota Sharp 40 7/8/2020 6:48:11 PM (Run: 1)		106.2	59.8862	4.06279	0.563901	225.907		0.0108353	6.2087	18.6863	4.61592	0.227592	5.7834	0.0308447	3.4844	0.600006	32.4205	3.4844	0.053515	4.61592	-2.18515e-16		217.827	13.4516	350.701	104.326	208.209	10.8872	195.833	6.72099		44.1596		206.415	6.74584	191.524	756.344		80.1213	2.91566	350.555	641581	1.92569		11.1405	0.00164805	0.123837	0.876274	0.512793
LowerDakota Round 100 7/9/2020 9:00:20 AM (Run: 1)		134.948	112.742	5.44371	0.835442	228.359		0.0103496	3.38583	19.1015	4.82729	0.22119	5.20522	0.030643	1.9472	0.369831	32.6338	1.9472	0.0523518	4.82729	0		208.112	7.01015	300.824	110.076	202.899	9.57305	194.572	3.73209		35.3205		199.89	3.7864	188.85	2211.06		136.795	4.76095	968.019	709827	4.65238	0.00809794	23.7542	0.042391	1.05993	2.58221	1.2024
LowerDakota Round 93 7/9/2020 2:44:08 AM (Run: 1)		169.197	184.204	7.3833	1.0887	194.86		0.0110701	3.79847	20.3266	6.42124	0.207462	7.29019	0.0305845	3.45175	0.47264	32.6963	3.45175	0.0491966	6.42124	0		222.52	8.40601	157.22	150.292	191.421	12.7185	194.206	6.60353		-23.525		188.63	6.69031	185.051	2043.05		85.0756	2.61953	1167.63	765438	1.03247		16.4632	0.0786245	1.86284	4.33665	1.73735
LowerDakota Sharp 36 7/8/2020 6:40:21 PM (Run: 1)		101.342	79.3071	4.07632	0.78257	1120.72		0.0107856	4.81226	19.2229	5.96172	0.219051	6.5122	0.0305395	2.62044	0.399461	32.7444	2.62044	0.0520214	5.96172	6.74907e-16		216.832	10.3787	286.366	136.297	201.12	11.8818	193.924	5.00598		32.2811		199.294	5.07056	188.533	2051.26		110.598	4.90841	671.138	612105	3.27087		18.3427	0.0371404	0.650279	1.84912	0.879964
LowerDakota Round 17 7/8/2020 5:48:42 PM (Run: 1)		228.35	82.7907	8.05152	0.36256	217.686		0.00963793	6.59204	19.8731	3.6543	0.211876	4.97407	0.0305385	3.37453	0.675442	32.7456	3.37453	0.0503192	3.6543	1.42658e-16		193.871	12.7189	209.752	84.7116	195.126	8.83009	193.918	6.44636		7.54897		193.434	6.49214	191.967	801.094		87.8754	3.18198	808.665	675283	3.85233	0.0832641	16.0967	0.0200983	0.440595	1.20922	0.636534
LowerDakota Sharp 73 7/8/2020 8:21:55 PM (Run: 1)		495.291	144.399	17.5677	0.291545	621.139		0.0135379	3.87481	20.2163	3.1616	0.206429	4.57968	0.030267	3.31327	0.720248	33.0393	3.31327	0.0494651	3.1616	0		271.795	10.4611	169.947	73.8255	190.551	7.95671	192.219	6.27472		-13.1053		189.199	6.32346	187.048	732.098		195.007	3.94217	1296.95	620012	10.1812		14.3357	0.000725748	0.49421	2.4577	1.59428
LowerDakota Sharp 33 7/8/2020 6:34:29 PM (Run: 1)		108.081	70.6055	4.12423	0.653262	74.7423		0.0107094	7.36166	20.269	5.14755	0.204212	6.04905	0.0300202	3.17705	0.522615	33.3109	3.17705	0.0493363	5.14755	0		215.308	15.7662	163.872	120.332	188.684	10.4159	190.675	5.96912		-16.3555		186.796	6.03557	185.741	1668.74		125.872	3.72593	368.036	576348	2.11081	0.0269787	14.8222	0.0424982	0.51304	0.87127	0.480491
LowerDakota Round 14 7/8/2020 5:42:51 PM (Run: 1)		238.233	106.587	8.46825	0.447406	232.924		0.00971794	6.05057	20.1384	4.36249	0.205453	5.37528	0.030008	3.14042	0.581269	33.3245	3.14042	0.0496564	4.36249	1.28426e-16		195.472	11.7702	178.913	101.701	189.73	9.30237	190.598	5.89797		-6.53139		188.067	5.95306	188.328	765.456		98.6887	1.52948	395.812	614830	1.81361		13.38		0.15964	0.559579	0.40945
LowerDakota Round 80 7/8/2020 8:25:50 PM (Run: 1)		302.721	120.331	10.9172	0.397498	253.942		0.0124389	5.97574	20.3558	2.25913	0.202776	3.38161	0.0299367	2.51627	0.738363	33.4039	2.51627	0.0491261	2.25913	-3.09619e-16		249.865	14.8394	153.835	52.9095	187.473	5.78876	190.152	4.71486		-23.6075		185.852	4.7525	184.511	#VALUE!		87.3673	2.17782	630.625	649285	2.84167		18.3195	0.00343956	0.205536	0.819622	0.531307
LowerDakota Round 95 7/9/2020 2:48:03 AM (Run: 1)	high U signal variance	285.892	129.866	10.0379	0.454248	154.738		0.00975948	4.53396	20.5553	4.63342	0.198943	4.97286	0.0296587	1.80574	0.360769	33.7169	1.80574	0.0486492	4.63342	0		196.304	8.85725	130.963	108.975	184.232	8.37851	188.412	3.35298		-43.8667		181.856	3.41715	185.113	1230.07		151	3.78078	1203.93	775702	5.12133	0.0100393	21.3703	0.014919	0.878535	1.53445	1.03298
LowerDakota Sharp 74 7/8/2020 8:23:52 PM (Run: 1)	high U signal variance	509.397	251.859	19.0871	0.494425	888.712		0.0133911	4.23688	20.8086	3.26204	0.196514	3.96469	0.0296576	2.25342	0.562899	33.7181	2.25342	0.048057	3.26204	-1.1992e-16		268.867	11.3162	102.083	77.1333	182.173	6.61173	188.405	4.18411		-84.5609		180.801	4.23357	180.401	#VALUE!		108.978	3.40462	907.936	608594	6.5922	0.01398	25.0043	0.0653888	0.483362	1.73464	0.985591
LowerDakota Round 15 7/8/2020 5:44:48 PM (Run: 1)		77.7514	60.0537	2.97653	0.772381	68.1328		0.0101991	10.7009	18.8457	8.76604	0.213599	9.52474	0.0291951	3.72521	0.389698	34.2524	3.72521	0.0530626	8.76604	2.15187e-16		205.101	21.8366	331.507	198.798	196.568	17.0219	185.509	6.8121		44.0409		194.803	6.89354	180.64	2022.54		137.179	4.33241	611.984	624832	2.9362		17.1687	0.00196714	0.541102	2.01301	0.699511
LowerDakota Sharp 10 7/8/2020 5:28:49 PM (Run: 1)	high U signal variance	461.109	117.557	15.2709	0.254943	251.293		0.0104923	4.18783	19.3826	1.86409	0.207507	6.29109	0.0291705	6.00857	0.953769	34.2813	6.00857	0.0515927	1.86409	3.14786e-16		210.968	8.78904	267.376	42.7634	191.458	10.9774	185.354	10.9786		30.6765		190.251	11.0046	182.888	658.578		195.618	5.23738	1092.08	616669	7.05237		13.5082	0.00659304	0.570186	3.00914	1.84886
LowerDakota Sharp 8 7/8/2020 5:24:54 PM (Run: 1)	high U signal variance	197.873	59.255	6.56771	0.29946	482.884		0.0100247	7.78964	18.5399	4.61337	0.215174	5.63824	0.0289332	3.24139	0.572157	34.5624	3.24139	0.0539377	4.61337	0		201.612	15.6267	368.422	103.944	197.885	10.1373	183.868	5.87567		50.0931		196.353	5.89325	181.134	516.067		186.399	3.87419	1175.47	643749	5.13891		13.026	0.00748218	0.349106	2.41109	1.57098
LowerDakota Round 13 7/8/2020 5:40:53 PM (Run: 1)	high U signal variance	177.289	139.48	6.3173	0.786735	209.168		0.00985783	4.82723	20.2063	5.30083	0.18313	6.7659	0.0268377	4.20459	0.619679	37.2611	4.20459	0.0494896	5.30083	1.57768e-16		198.272	9.52426	171.063	123.754	170.75	10.6337	170.726	7.08411		0.197054		169.141	7.1385	165.046	2236.6		189.984	6.94466	506.585	605740	1.87542		15.8691	0.00796024	0.712074	1.66119	0.53871
LowerDakota Round 110 7/9/2020 9:28:02 AM (Run: 1)		556.043	571.816	19.9635	1.02837	335.198		0.00826399	1.83516	20.5341	2.53268	0.177425	3.46724	0.0264234	2.36798	0.677726	37.8453	2.36798	0.0486995	2.53268	0		166.347	3.04021	133.341	59.5418	165.842	5.30512	168.124	3.92968		-26.0857		164.111	3.96056	166.283	4.85029		259.276	6.47972	1665.59	762293	5.54997	0.00973174	35.6816	0.110772	2.99247	6.61725	1.00469
LowerDakota Sharp 38 7/8/2020 6:44:16 PM (Run: 1)		360.383	433.318	14.1821	1.20238	524.277		0.00973522	3.02826	17.6376	4.46875	0.206357	5.07026	0.0263972	2.39537	0.468324	37.8829	2.39537	0.0566971	4.46875	0		195.818	5.90125	479.8	98.7475	190.491	8.80652	167.96	3.9713		64.9937		189.38	3.97918	159.974	1725.35		2029.5	9.9109	1785.68	597097	6.79399	60.4249	158.686	13.9653	69.786	22.1225	2.47599
LowerDakota Sharp 51 7/8/2020 7:13:57 PM (Run: 1)		531.515	741.027	21.3577	1.39418	5510.56		0.00917479	2.51309	20.4555	2.81809	0.177301	3.54738	0.0263039	2.15459	0.600869	38.0172	2.15459	0.0488865	2.81809	0		184.597	4.61797	142.379	66.1401	165.735	5.42451	167.374	3.55981		-17.5556		164.604	3.59022	161.265	4401.45		317.788	9.30398	1780.47	627146	8.53019	0.0138007	71.3957	0.0999878	2.90619	7.0155	1.76095
LowerDakota Sharp 2 7/8/2020 5:10:47 PM (Run: 1)		200.638	224.34	7.44868	1.11813	334.994		0.00881367	3.33809	20.843	5.70141	0.173885	6.25672	0.0262859	2.57691	0.408764	38.0432	2.57691	0.0479776	5.70141	4.78762e-16		177.363	5.89462	98.1301	134.916	162.785	9.41052	167.261	4.25473		-70.4481		161.188	4.32086	163.207	2101.22		304.845	7.31453	2155.6	611799	1.58364	0.141415	21.4218	0.423139	7.60206	13.4778	4.14182
LowerDakota Round 94 7/9/2020 2:46:06 AM (Run: 1)		332.431	648.068	14.5518	1.94948	251.315		0.00851711	2.65677	20.3396	3.09452	0.177983	3.91113	0.0262554	2.39183	0.60929	38.0874	2.39183	0.0491653	3.09452	-1.18359e-16		171.42	4.53499	155.674	72.4509	166.323	6.00027	167.069	3.94468		-7.31981		164.214	3.97667	162.055	3344.86		458.622	15.5025	5550.63	790086	4.12995	0.0924032	51.8001	0.745525	14.4668	28.5084	7.59693
LowerDakota Sharp 21 7/8/2020 5:54:39 PM (Run: 1)		728.233	300.526	22.7201	0.412679	390.965		0.00944731	3.42802	20.2423	2.08861	0.178069	3.46129	0.0261425	2.76011	0.792183	38.2518	2.76011	0.0494015	2.08861	3.06636e-16		190.054	6.48456	166.887	48.7989	166.398	5.31233	166.36	4.53299		0.315828		165.651	4.55809	163.929	481.028		318.322	2.18333	1395.02	593049	9.77166		20.7212	0.0319007	1.40895	3.89165	0.134577
LowerDakota Sharp 34 7/8/2020 6:36:27 PM (Run: 1)		285.358	213.717	9.55621	0.748946	307.092		0.0091205	4.37515	20.4073	3.17927	0.173332	4.44736	0.0256544	3.10986	0.695647	38.9796	3.10986	0.0490021	3.17927	0		183.509	7.99247	147.91	74.5409	162.306	6.67097	163.293	5.01441		-10.4003		160.874	5.049	158.993	2095.9		287.843	9.88466	1061.93	608441	2.87746		21.979	0.0733723	1.63792	3.78026	1.18107
LowerDakota Sharp 4 7/8/2020 5:14:41 PM (Run: 1)		93.3983	58.5929	1.94473	0.627345	31.1204		0.00634724	13.4574	19.7075	9.66231	0.113419	10.1267	0.0162112	3.03155	0.297733	61.6857	3.03155	0.0507422	9.66231	0		127.886	17.1557	229.163	223.192	109.088	10.4743	103.666	3.11756		54.7631		108.02	3.17706	99.8064	1658.25		164.652	9.07545	1394.58	616879	1.67622		2.9619	0.149989	4.11635	8.67513	1.96319
LowerDakota Sharp 42 7/8/2020 6:52:06 PM (Run: 1)		148.018	82.5134	2.97448	0.557454	524.727		0.00655469	9.17454	19.0554	5.12948	0.114293	6.13924	0.0157956	3.37323	0.547045	63.3089	3.37323	0.0524786	5.12948	4.06126e-16		132.052	12.0757	306.288	116.855	109.885	6.39388	101.029	3.38138		67.015		108.915	3.38527	96.9347	1528.12		173.018	13.7908	500.912	635309	0.809661	0.00898974	6.84572	0.0461843	0.786384	2.50755	0.536751
LowerDakota Sharp 72 7/8/2020 8:11:18 PM (Run: 1)	high U signal variance	229.676	91.8357	4.36518	0.399849	232.63		0.00657653	8.77138	20.7718	6.09901	0.104843	6.44083	0.0157947	2.07035	0.317762	63.3122	2.07035	0.0481421	6.09901	-2.78316e-16		132.491	11.5833	106.221	144.107	101.237	6.20598	101.024	2.07524		4.89277		100.2	2.11279	97.823	1086.78		189.835	3.67003	961.881	594160	7.35663		18.9186	0.037509	0.604374	2.12132	0.884155
LowerDakota Sharp 71 7/8/2020 8:09:21 PM (Run: 1)		649.984	236.225	12.2283	0.363432	1739.86		0.00696316	4.23241	21.0924	2.89324	0.102536	3.48463	0.0156856	1.94211	0.550081	63.7529	1.94211	0.0474104	2.89324	4.69967e-16		140.253	5.91551	69.9515	68.8251	99.1143	3.29055	100.331	1.93345		-43.4291		98.247	1.94784	97.0427	1003.98		203.605	2.91694	1059.38	590539	5.50272		17.9708		0.896099	3.39095	0.231681
LowerDakota Sharp 70 7/8/2020 8:07:23 PM (Run: 1)		174.372	94.7893	3.46673	0.543605	78.2559		0.00683505	9.12428	20.5627	7.55451	0.104524	7.82207	0.0155881	2.02834	0.256214	64.1514	2.02834	0.0486316	7.55451	0		137.681	12.5197	130.106	177.705	100.943	7.51607	99.7124	2.00694		23.3606		99.9075	2.06116	95.0811	1503.25		195.876	3.44518	1022.75	610063	2.50437		13.2895	0.0721265	1.78543	3.33922	1.80195
LowerDakota Sharp 61 7/8/2020 7:41:39 PM (Run: 1)		159.122	118.026	3.28941	0.741733	71.0442		0.00601506	7.42117	19.2624	6.00329	0.111538	6.91537	0.0155823	3.43261	0.494291	64.1752	3.43261	0.0519146	6.00329	-3.41005e-16		121.213	8.96851	281.67	137.363	107.372	7.04603	99.6756	3.39516		64.6126		106.403	3.40658	95.694	1175.9		222.528	17.5716	1034.88	609299	0.577786	0.0160004	7.93232	0.112877	2.72492	7.9374	0.999928
LowerDakota M4 7/9/2020 4:03:54 PM (Run: 1)		248.278	213.996	4.95258	0.861922	154.999		0.00522686	5.88777	23.0854	7.04027	0.091088	7.7317	0.015251	3.1959	0.41075	65.5696	3.1959	0.0433174	7.04027	-1.53244e-16		105.371	6.18785	-149.384	174.66	88.5164	6.554	97.5719	3.09482		165.316		85.8347	3.14555	93.1009	2366.57		271.932	26.0491	1684.87	715746	0.662472	0.0436278	10.2272	0.49531	7.4075	12.9603	1.78702
LowerDakota Sharp 7 7/8/2020 5:22:57 PM (Run: 1)	high U signal variance	350.418	159.928	6.46474	0.456392	86.066		0.0051428	9.30716	21.8204	5.55664	0.0982924	6.46437	0.0155554	3.3033	0.508659	64.2863	3.3033	0.0458287	5.55664	0		103.681	9.62502	-11.3568	134.227	95.1989	5.87433	99.5047	3.2617		976.166		94.1802	3.29582	98.1037	1166.52		298.101	5.34812	925.219	615939	2.48291	0.566248	12.2836	0.216647	2.39459	3.21593	0.726008
LowerDakota Sharp 39 7/8/2020 6:46:13 PM (Run: 1)	high U signal variance	202.255	74.2104	3.69572	0.366915	211.407		0.00595666	8.74959	20.0444	5.66603	0.106549	6.25925	0.0154896	2.65978	0.421936	64.5595	2.65978	0.0498892	5.66603	-2.33199e-16		120.04	10.4719	189.879	131.821	102.803	6.1197	99.0869	2.61534		47.8156		101.824	2.63795	96.7195	554.86		226.045	2.98233	972.436	608010	5.04896		14.237	0.00098767	0.589742	1.72965	0.904405
LowerDakota M1 7/9/2020 3:58:01 PM (Run: 1)		248.902	127.843	4.51215	0.513629	102.742		0.00524832	7.15966	19.9685	4.66703	0.10458	5.16112	0.0151459	2.20363	0.421311	66.0245	2.20363	0.0500788	4.66703	3.35198e-16		105.802	7.55531	198.628	108.408	100.996	4.96165	96.9046	2.11945		51.2131		98.2229	2.13659	93.0498	1464.11		161.167	2.71602	1506.19	765498	3.97765		17.5527	0.0533989	1.83219	5.51185	2.43332
LowerDakota Sharp 53 7/8/2020 7:26:01 PM (Run: 1)		230.448	138.531	4.50341	0.601136	135.127		0.00590247	7.17103	19.4	5.69268	0.109261	6.64701	0.0153732	3.43164	0.514092	65.0481	3.43164	0.0515465	5.69268	0		118.951	8.50495	265.331	130.641	105.289	6.64796	98.3482	3.34934		62.9338		104.365	3.35974	95.1219	1624.23		206.641	3.3829	1042.98	625293	3.55824	0.0229661	17.3722	0.0868461	0.937179	1.93308	1.65305
LowerDakota M3 7/9/2020 4:01:57 PM (Run: 1)		199.688	112.162	3.65245	0.561683	58.5503		0.00509026	9.6424	20.1411	5.05399	0.103768	5.95719	0.0151582	3.15361	0.525957	65.971	3.15361	0.0496497	5.05399	2.16191e-16		102.624	9.87035	178.673	117.823	100.249	5.68667	96.9826	3.03556		45.7207		97.4373	3.05083	93.2816	1418.61		219.503	3.37603	1115.88	753870	3.19654	0.00203076	15.8318	0.013638	1.33143	2.26459	1.53222
LowerDakota Sharp 62 7/8/2020 7:43:36 PM (Run: 1)	high U signal variance	136.311	52.4841	2.4355	0.385032	80.3537		0.00532408	12.9976	20.2194	6.68313	0.103938	7.05622	0.0152419	2.26408	0.31777	65.6084	2.26408	0.0494576	6.68313	2.32174e-16		107.326	13.9128	169.611	156.064	100.405	6.74577	97.5146	2.1912		42.5069		99.3967	2.22826	95.754	1004.06		192.62	3.59048	640.146	617420	2.72953		10.6511		0.445842	1.64312	0.696617
LowerDakota M5 7/9/2020 4:05:52 PM (Run: 1)		175.847	84.3351	3.20076	0.479592	162.54		0.00624459	6.80022	20.6477	6.96786	0.0999042	7.84935	0.0149608	3.61402	0.458159	66.8414	3.61402	0.0484315	6.96786	0		125.824	8.52974	120.386	164.202	96.6879	7.23923	95.7291	3.43411		20.4813		93.8929	3.46333	90.2199	1218.83		219.971	4.88363	721.884	735552	3.88095		16.017	0.028979	0.750531	1.75685	0.892406
LowerDakota Sharp 48 7/8/2020 7:08:05 PM (Run: 1)		394.808	518.304	9.17566	1.3128	640.186		0.00567726	3.66679	19.9666	4.48971	0.104872	5.74967	0.0151866	3.59183	0.622291	65.8474	3.59183	0.0500836	4.48971	2.18102e-16		114.425	4.18387	198.86	104.285	101.263	5.5414	97.1634	3.46377		51.1398		100.382	3.47251	91.6255	3951.4		528.456	3.74384	4190.04	600754	7.8954		34.0643	0.331319	6.70546	17.641	3.79824
LowerDakota M2 7/9/2020 4:00:00 PM (Run: 1)		468.839	653.783	10.2649	1.39447	2028.44		0.00476961	3.94373	20.2626	4.35408	0.101599	5.12563	0.0149308	2.70446	0.522994	66.9755	2.70446	0.049352	4.35408	0		96.175	3.78387	164.549	101.774	98.2513	4.80003	95.5388	2.56475		41.939		95.7664	2.57852	92.1001	4162.31		623.63	3.40938	5621.64	742744	10.444	0.0298159	38.485	0.373475	8.74538	22.1597	4.246
LowerDakota Sharp 30 7/8/2020 6:20:26 PM (Run: 1)		230.141	259.524	4.88509	1.12767	247.241		0.0052413	4.85467	20.7341	5.19307	0.0982084	6.15145	0.0147684	3.29733	0.533558	67.7123	3.29733	0.0482297	5.19307	0		105.661	5.11612	110.579	122.599	95.1212	5.58562	94.5069	3.09347		14.5342		94.1682	3.11364	90.9789	3466.67		292.026	4.79543	802.228	575604	4.50159	3.63804	36.9559	0.921204	4.64812	3.49837	0.67023
Ex periment on July 8, 2020
Isotope ratio and date errors do not include systematic calibration errors of 0.32% (207Pb/206Pb) and 0.62% (206Pb/238U) (2 sigma).
Trace element concentrations were deleted from analyses known to have intersected inclusions of other minerals based on P and Ti.
Ablation used a laser spot size of 25 microns and a laser firing repetition rate of 5 Hz.
Activity of TiO2 for Ti in Zircon temperature calculation is 0.8.
Ex periment on July 9, 2020
Isotope ratio and date errors do not include systematic calibration errors of 0.36% (207Pb/206Pb) and 0.96% (206Pb/238U) (2 sigma).
Trace element concentrations were deleted from analyses known to have intersected inclusions of other minerals based on P and Ti.
Ablation used a laser spot size of 25 microns and a laser firing repetition rate of 5 Hz.
Activity of TiO2 for Ti in Zircon temperature calculation is 0.8.
Ex periment on July 8, 2020
Isotope ratio and date errors do not include systematic calibration errors of 0.30% (207Pb/206Pb) and 0.62% (206Pb/238U) (2 sigma).
Trace element concentrations were deleted from analyses known to have intersected inclusions of other minerals based on P and Ti.
Ablation used a laser spot size of 25 microns and a laser firing repetition rate of 5 Hz.
Activity of TiO2 for Ti in Zircon temperature calculation is 0.8.
Ex periment on July 9, 2020
Isotope ratio and date errors do not include systematic calibration errors of 0.20% (207Pb/206Pb) and 0.68% (206Pb/238U) (2 sigma).
Trace element concentrations were deleted from analyses known to have intersected inclusions of other minerals based on P and Ti.
Ablation used a laser spot size of 25 microns and a laser firing repetition rate of 5 Hz.
Activity of TiO2 for Ti in Zircon temperature calculation is 0.8.
[truncated: 92 more columns]

## Sheet: Metadata
Table x. Metadata for LA-ICP-MS U-(Th-)Pb analyses
Laboratory and Sample Preparation
Laboratory name	Boise State University Isotope Geology Laboratory
Sample type/mineral	Zircon
Sample preparation	Conventional mineral separation, 1 inch resin mount, 0.3 mm polish to finish
Imaging	CL, JEOL T300, 10 nA, 17 mm working distance
Laser ablation system
Make, Model and type	ESI/New Wave Research, UP213
Ablation cell and volume	Standard ablation cell
Laser wavelength (nm)	213 nm
Pulse width (ns)	4 ns
Fluence (J cm-2)	~5 J cm-2
Repetition rate (Hz)	5 Hz
Ablation duration (s)	30 s
Ablation pit depth / ablation rate	15 mm pit depth, measured using an optical microscope, equivalent to 0.05 mm/pulse
Spot diameter (mm)	25 mm
Sampling mode / pattern	Static spot ablation
Carrier gas	100% He in the cell, Ar make-up gas combined using a Y-piece 70 cm from the torch.
Cell carrier gas flow (l min-1)	1.15 l min-1
ICP-MS Instrument
Make, Model and type	ThermoElectron, X-series II, quadrupole
Sample introduction	Ablation aerosol transported through 90 cm long, 1.5 cm dia. tygon tubing coil
RF power (W)	1400 W
Make-up gas flow (l min-1)	0.74 l min-1 Ar
Detection system	single ion-counting SEM
Masses measured	29, 91 (5); 202–207, 235, 238
Masses measured and dwell times per peak (ms)	29,91(5); 31,89,93,139,140,141,146,147,153,157,159,163,165,166,169,172,175,177,181(10); 202,204,208,232,238(40); 206(80); 49,207(200)
Total integration time per output data point (s)	~ 0.895 s
‘Sensitivity’ as useful yield (%, element)	0.01% U
	((#ions detected/#atoms sampled)*100; Schaltegger et al. 2015)
IC Dead time (ns)	29 ns
Data Processing
Gas blank	30 s on-peak zero subtracted
Calibration strategy	Plešovice used as primary reference material. Seiland and Zirconia used as secondary reference material.
Reference Material info	Plešovice (Slama et al., 2008)
	Seiland (Boise State University, unpublished data)
	Zirconia (Boise State University, unpublished data)
Data processing package used / Correction for LIEF	ThermoElectron Plasmalab TRA software for integrated cps acquisition; in-house Microsoft VBA coded spreadsheet for data normalization, concentration calibration, uncertainty propagation and age calculation.
Mass discrimination	207Pb/206Pb and 206Pb/238U normalized to reference material
Common-Pb correction, composition and uncertainty	No common Pb correction applied; ablation sweeps with mass 204 signals above background rejected.
Uncertainty level and propagation	Ages are quoted at 2 sigma absolute, propagation is by quadratic addition.
	Systematic errors based upon reproducibility of reference material are propagated where appropriate: 2% (2 sigma) for Pb/U and 1% (2 sigma) for Pb/Pb.
Quality control / Validation	See accompanying data tables.

## Sheet: standards
Table x. LA-ICPMS isotopic U-Pb and trace element concentration data.
								Corrected isotope ratios															Dates (Ma)											207-corrected		208-corrected			Concentrations (ppm)
	CA-TIMS	U	Th	Pb*		206Pb		208Pb*	±2s	206Pb*	±2s	207Pb*	±2s	206Pb*	±2s	error	238U	±2s	207Pb*	±2s	error		208Pb*	±2s	207Pb*	±2s	207Pb*	±2s	206Pb*	±2s		%		206Pb*	±2s	206Pb*	±2s
Analysis	label	ppm	ppm	ppm	Th/U	204Pb		232Th	(%)	207Pb*	(%)	235U*	(%)	238U	(%)	corr.	206Pb*	(%)	206Pb*	(%)	corr.		232Th	(Ma)	206Pb*	(Ma)	235U	(Ma)	238U*	(Ma)		disc.		238U*	(Ma)	238U*	(Ma)		P	Ti	Y	Zr	Nb	La	Ce	Pr	Nd	Sm	Eu
Plesovice - Primary zircon standard
PL_375 7/8/2020 8:54:51 PM (Run: 1)	std	657.794	84.0815	39.2214	0.127823	1221.87		0.0164423	5.87005	18.6724	1.45026	0.401648	2.70254	0.054393	2.28046	0.84041	18.3847	2.28046	0.0535551	1.45026	0		329.633	19.1927	352.364	32.7686	342.843	7.86338	341.436	7.58371		3.10142		343.968	7.66106	342.95	147.448		385.79	98.1886	665.803	807490	5.41518	0.02028	1.96603	0.204518	2.69417	5.35354	1.26931
PL_376 7/8/2020 8:56:48 PM (Run: 1)	std	685.453	88.0001	40.564	0.128383	2166.25		0.0168374	4.98879	18.929	1.36238	0.392932	2.25041	0.0539442	1.79116	0.790712	18.5377	1.79116	0.0528289	1.36238	0		337.486	16.6967	321.489	30.9515	336.509	6.44583	338.691	5.90989		-5.35077		337.593	5.97864	340.034	176.12		432.451	99.9745	688.054	814497	5.59338	0.0312346	2.39147	0.194115	2.28923	5.33616	1.25556
PL_377 7/8/2020 8:58:45 PM (Run: 1)	std	668.45	84.086	38.9013	0.125792	1457.21		0.0165638	4.0894	18.823	1.47436	0.389012	2.23297	0.0531068	1.67703	0.745416	18.83	1.67703	0.0531266	1.47436	0		332.048	13.4678	334.232	33.4197	333.648	6.34994	333.567	5.45175		0.198893		334.584	5.51272	334.688	335.99		391.676	97.6839	660.307	803679	5.55527	0.0154704	1.92593	0.181873	2.28865	4.83959	1.37227
PL_378 7/8/2020 9:00:42 PM (Run: 1)	std	667.811	84.6845	39.0881	0.126809	899.411		0.0172688	4.54781	18.705	1.25586	0.393068	2.27176	0.0533241	1.89307	0.828415	18.7532	1.89307	0.0534617	1.25586	-1.8735e-16		346.06	15.6042	348.464	28.3952	336.608	6.50859	334.897	6.17796		3.89331		337.486	6.23958	335.673	322.513		376.586	98.0708	682.302	821617	5.28982	0.0109313	2.15299	0.149121	2.79077	5.69816	1.40866
PL_385 7/8/2020 9:26:33 PM (Run: 1)	std	668.549	84.9815	38.7793	0.127113	2867.7		0.0156925	5.67772	19.0581	1.61925	0.384033	2.41634	0.053082	1.79352	0.73738	18.8388	1.79352	0.052471	1.61925	0		314.716	17.7303	306.004	36.8893	330.001	6.80784	333.416	5.82787		-8.95789		330.663	5.90011	334.621	313.029		406.163	95.4879	665.552	814003	5.31777	0.0111447	2.20226	0.181542	2.93792	5.20993	1.344
PL_386 7/8/2020 9:28:30 PM (Run: 1)	std	655.294	81.188	38.044	0.123896	388.995		0.0160281	4.68283	18.7444	1.32291	0.390514	2.5907	0.0530893	2.22747	0.856139	18.8362	2.22747	0.0533492	1.32291	-1.51106e-16		321.393	14.9313	343.652	29.9375	334.745	7.38769	333.461	7.23891		2.96566		335.523	7.31037	334.567	147.857		361.051	94.4023	648.315	813486	5.33701	0.0311613	1.97097	0.15413	2.67902	5.20533	1.34198
PL_391 7/8/2020 9:57:45 PM (Run: 1)	std	651.258	82.8692	38.2445	0.127245	652.36		0.0168398	6.18661	18.8256	1.77562	0.393318	2.50952	0.0537021	1.77338	0.701907	18.6212	1.77338	0.0531192	1.77562	-1.41099e-16		337.534	20.7085	333.863	40.2522	336.79	7.19307	337.211	5.8263		-1.00284		336.917	5.89645	337.361	173.997		287.748	87.9123	478.529	784551	6.99042	0.022387	1.96693	0.125998	1.83131	3.90691	0.842947
PL_392 7/8/2020 9:59:42 PM (Run: 1)	std	820.566	148.644	48.4963	0.181148	821.208		0.0172252	4.78535	18.4626	1.3647	0.394284	2.35193	0.052796	1.9155	0.809745	18.9408	1.9155	0.0541635	1.3647	1.70875e-16		345.195	16.3785	377.842	30.6969	337.494	6.75323	331.665	6.19238		12.2213		339.263	6.24573	333.233	427.069		392.591	92.0668	689.871	790680	6.14081	0.0236977	2.77328	0.284795	5.41833	8.56533	2.17191
PL_397 7/8/2020 10:25:25 PM (Run: 1)	std	670.945	83.8551	39.5788	0.124981	997.074		0.0185726	4.26914	18.9069	2.08124	0.392	2.80056	0.0537532	1.87392	0.665085	18.6035	1.87392	0.0528908	2.08124	1.14012e-16		371.949	15.7338	324.095	47.2621	335.83	8.00795	337.523	6.16219		-4.14315		336.164	6.24191	337.303	314.555		393.117	98.5793	680.584	794540	5.22291	0.033519	1.93647	0.176999	2.6383	6.00902	1.21829
PL_398 7/8/2020 10:27:22 PM (Run: 1)	std	674.536	84.0168	39.6418	0.124555	6428.37		0.0177951	5.49846	18.5961	1.29527	0.397327	2.06055	0.0535881	1.60255	0.771305	18.6609	1.60255	0.0537748	1.29527	0		356.514	19.4309	361.612	29.2189	339.708	5.94928	336.513	5.25444		6.9408		340.183	5.30738	336.628	146.411		419.121	103.465	680.507	808193	5.55011		2.05922	0.165398	2.82818	6.39749	1.23139
PL_409 7/8/2020 11:16:50 PM (Run: 1)	std	759.832	104.536	44.8345	0.137578	7318.06		0.0189198	4.79646	18.7158	1.87519	0.392038	2.4344	0.0532152	1.5524	0.63207	18.7916	1.5524	0.0534308	1.87519	0		378.838	18.0016	347.119	42.4092	335.857	6.96143	334.231	5.05639		3.71289		337.635	5.11808	335.348	217.32		501.693	115.08	866.732	826731	5.67835	0.0365577	2.38643	0.175412	3.51554	7.39951	1.4808
PL_410 7/8/2020 11:18:47 PM (Run: 1)	std	759.728	108.811	44.8577	0.143224	575.228		0.0173219	4.67859	19.0219	1.83435	0.387063	2.65781	0.0533993	1.9233	0.719483	18.7268	1.9233	0.0525709	1.83435	-1.26674e-16		347.116	16.1015	310.312	41.7581	332.222	7.53076	335.358	6.28504		-8.07109		333.963	6.36354	337.224	335.246		521.693	115.464	866.524	826462	5.67983	3.53823	5.08223	0.553364	4.47874	6.9264	1.60071
PL_415 7/8/2020 11:44:29 PM (Run: 1)	std	758.547	108.053	44.5569	0.142447	941.566		0.0179176	3.91896	18.8011	1.96136	0.388562	2.81742	0.0529837	2.02261	0.71416	18.8737	2.02261	0.0531885	1.96136	1.12718e-16		358.947	13.9428	336.835	44.4389	333.319	8.00529	332.814	6.5607		1.19375		335.284	6.63492	334.542	238.586		521.232	115.022	873.18	819204	5.89516	0.0636357	2.24508	0.213562	3.44941	8.48228	1.66617
PL_416 7/8/2020 11:46:26 PM (Run: 1)	std	693.427	106.21	41.0494	0.153166	2133.72		0.0154174	3.95877	18.8765	1.61219	0.392406	2.72938	0.0537225	2.20235	0.803366	18.6142	2.20235	0.0529759	1.61219	-1.25667e-16		309.241	12.149	327.731	36.5872	336.126	7.81022	337.336	7.23827		-2.93069		337.456	7.31907	339.576	180.87		450.675	109.667	905.158	917667	6.18404	0.0215387	2.1008	0.216304	2.95955	6.84246	1.36642
PL_421 7/9/2020 12:12:10 AM (Run: 1)	std	746.124	119.538	43.9197	0.160212	25450.6		0.0155079	5.18138	18.7578	1.51756	0.39083	2.40231	0.0531704	1.86229	0.770448	18.8074	1.86229	0.053311	1.51756	-1.58186e-16		311.043	15.9929	342.038	34.3522	334.976	6.85447	333.957	6.06089		2.36256		336.893	6.12499	336.738	194.271		497.359	117.754	1003.75	927865	5.24562	0.0163628	2.45519	0.255968	3.91641	7.81015	1.75767
PL_422 7/9/2020 12:14:08 AM (Run: 1)	std	732.565	115.458	43.1764	0.157608	4004.63		0.0157465	5.24483	18.7179	1.6976	0.392471	2.6226	0.0532798	1.99905	0.75818	18.7688	1.99905	0.0534249	1.6976	3.94896e-16		315.791	16.434	346.865	38.3946	336.173	7.50557	334.626	6.5187		3.52822		337.879	6.58767	337.04	182.044		485.175	115.006	981.569	931479	5.76121	0.0197935	2.33151	0.287487	3.18626	7.11529	1.74205
PL_427 7/9/2020 12:39:49 AM (Run: 1)	std	550.735	77.3412	32.5262	0.140433	1089.14		0.0156015	4.38829	18.8135	2.38341	0.395759	3.19862	0.0540006	2.1332	0.663793	18.5183	2.1332	0.0531533	2.38341	-1.74684e-16		312.905	13.6255	335.357	54.0152	338.567	9.20901	339.036	7.04542		-1.0971		338.548	7.13472	339.575	357.246		321.381	89.4216	659.131	937604	5.29766	0.0244089	1.50637	0.125462	1.85429	3.4001	0.798843
PL_428 7/9/2020 12:41:46 AM (Run: 1)	std	657.301	99.4563	38.8075	0.15131	2875.75		0.0154615	6.55516	18.5646	1.33667	0.398104	2.12584	0.053602	1.65303	0.771535	18.656	1.65303	0.053866	1.33667	-2.01739e-16		310.119	20.1737	365.43	30.1325	340.272	6.14637	336.598	5.42131		7.88977		341.415	5.47484	338.46	378.247		407.567	103.448	865.996	937038	5.47776	0.0355783	2.07332	0.203197	3.10691	6.9028	1.31688
PL_431 7/9/2020 2:50:10 AM (Run: 1)	std	573.121	75.1732	33.7484	0.131165	1241.9		0.0160051	4.45398	18.538	2.02438	0.400233	2.98476	0.0538113	2.19333	0.73162	18.5834	2.19333	0.0539433	2.02438	2.00288e-16		320.936	14.1815	368.669	45.6091	341.817	8.66266	337.879	7.21992		8.35182		342.249	7.29463	338.638	#VALUE!		325.575	86.3592	626.443	854296	5.05022	0.0154591	1.83058	0.166335	2.35273	4.30384	1.13676
PL_432 7/9/2020 2:52:07 AM (Run: 1)	std	603.323	79.5408	35.5269	0.131838	726.883		0.0163993	4.88542	18.9538	1.67302	0.391057	2.64197	0.053757	2.04475	0.770045	18.6022	2.04475	0.0527599	1.67302	0		328.777	15.9322	318.508	38.0292	335.141	7.54141	337.546	6.72438		-5.97718		335.756	6.80442	338.491	#VALUE!		351.469	92.001	654.534	844907	5.42617	0.0384833	1.81658	0.12062	2.17799	4.47995	1.01311
PL_433 7/9/2020 1:07:22 AM (Run: 1)	std	646.561	82.0498	37.9902	0.126902	11688.3		0.0179306	5.65722	18.8227	1.25706	0.39212	2.89109	0.0535304	2.6035	0.897701	18.681	2.6035	0.0531273	1.25706	-2.71904e-16		359.205	20.1415	334.26	28.494	335.917	8.26864	336.16	8.52765		-0.568364		336.457	8.61474	336.357	141.281		373.561	95.4486	641.739	821706	5.44062	0.0636525	1.73272	0.142961	2.94684	5.35069	1.04446
PL_434 7/9/2020 1:09:19 AM (Run: 1)	std	648.875	83.2779	38.5009	0.128342	4977.87		0.0172828	6.43869	18.7282	1.78421	0.39824	3.21465	0.054093	2.67406	0.829361	18.4867	2.67406	0.0533953	1.78421	0		346.339	22.1097	345.648	40.3616	340.371	9.29667	339.601	8.84609		1.7495		341.069	8.93867	340.272	173.397		371.565	94.3815	657.151	818052	5.28361	0.0663285	2.02587	0.194103	2.23245	5.3425	1.21512
PL_439 7/9/2020 1:34:55 AM (Run: 1)	std	639.783	83.5224	37.4387	0.130548	2696.45		0.0164287	5.04948	18.7353	1.94946	0.39299	3.02737	0.0533999	2.31615	0.762043	18.7266	2.31615	0.0533752	1.94946	-1.97136e-16		329.361	16.4962	344.758	44.1076	336.551	8.67219	335.361	7.56889		2.72548		337.195	7.65046	336.207	336.478		379.414	93.7766	654.685	835514	5.55011	0.00887084	2.06058	0.166392	2.05791	5.13968	1.20932
PL_440 7/9/2020 1:36:52 AM (Run: 1)	std	604.136	76.8382	35.5808	0.127187	907.907		0.0172535	7.07232	18.978	1.75997	0.390835	2.90525	0.0537951	2.31148	0.792462	18.589	2.31148	0.0526925	1.75997	0		345.755	24.245	315.549	40.0278	334.979	8.28954	337.78	7.60669		-7.04502		335.29	7.69695	338.049	172.415		359.223	90.6706	620.084	834737	5.27256		1.94901	0.11839	2.05649	4.22593	1.25995
PL_445 7/9/2020 2:02:37 AM (Run: 1)	std	634.067	81.138	37.3155	0.127964	1657.94		0.0166593	5.15037	19.1232	1.69977	0.38771	2.93494	0.0537731	2.39263	0.812204	18.5967	2.39263	0.0522926	1.69977	2.18909e-16		333.946	17.0582	298.184	38.7789	332.695	8.32603	337.645	7.87066		-13.2336		333.283	7.96792	338.511	325.392		340.854	95.2582	650.706	828527	5.24948	0.0260824	1.97664	0.158453	2.0701	4.91937	1.1987
PL_446 7/9/2020 2:04:35 AM (Run: 1)	std	482.604	56.5291	28.0553	0.117133	1290.17		0.0174949	6.22101	18.6473	1.96111	0.394792	3.14236	0.0533929	2.45529	0.778607	18.7291	2.45529	0.053627	1.96111	-1.83892e-16		350.552	21.6198	355.39	44.2877	337.864	9.03117	335.319	8.02258		5.64777		337.027	8.10531	334.032	305.893		274.713	78.0095	477.153	786562	5.0875	0.0554772	1.51054	0.102919	1.7258	3.87108	0.841959
PL_451 7/9/2020 2:26:24 AM (Run: 1)	std	395.301	43.2588	23.0761	0.109432	1109.12		0.0178046	5.37257	18.4727	2.09866	0.401829	3.18688	0.0538358	2.3983	0.749787	18.575	2.3983	0.0541339	2.09866	1.75461e-16		356.703	18.996	376.649	47.2153	342.974	9.27559	338.028	7.89804		10.2538		341.405	7.97706	335.82	233.631		222.982	58.2748	295.439	796111	3.58407		1.27393	0.0566919	0.736698	2.13616	0.490632
PL_452 7/9/2020 2:28:21 AM (Run: 1)	std	391.01	34.2636	22.3943	0.0876283	745.991		0.0176901	10.8856	19.0117	1.95549	0.386133	2.95178	0.0532423	2.21113	0.745844	18.7821	2.21113	0.0525992	1.95549	0		354.429	38.2456	311.542	44.5057	331.541	8.34922	334.397	7.20544		-7.33582		329.88	7.29458	332.248	174.817		200.656	50.2963	245.511	784685	3.15505	0.00852414	1.11369	0.0371423	0.615857	1.4001	0.26636
Seiland - Secondary reference zircon
Seiland_463 7/8/2020 9:02:42 PM (Run: 1)		53.5895	70.3003	6.33892	1.31183	404.687		0.0229036	5.49577	16.476	4.98306	0.707711	5.7389	0.0845683	2.84677	0.49476	11.8248	2.84677	0.0606942	4.98306	-2.46367e-16		457.71	24.872	628.402	107.377	543.386	24.1491	523.333	14.3094		16.72		536.814	14.6008	528.44	2043.32		68.0449	2.47071	317.89	924424	1.35954		2.94515		0.0645971	0.90675	0.80215
Seiland_464 7/8/2020 9:04:39 PM (Run: 1)		54.7463	73.3068	6.51632	1.33903	930.448		0.0228119	4.44405	17.1025	3.82177	0.685084	4.49375	0.0849771	2.36387	0.524053	11.7679	2.36387	0.058471	3.82177	0		455.896	20.0335	547.429	83.4825	529.842	18.5507	525.762	11.935		3.958		523.181	12.208	532.167	3512.88		62.0884	2.22009	332.801	938471	1.46804		3.02651	0.045027	0.414044	0.48846	0.784171
Seiland_469 7/8/2020 10:01:43 PM (Run: 1)		54.5458	73.3996	6.57642	1.34565	456.032		0.0230785	6.18622	17.4361	4.92941	0.680558	5.28254	0.0860623	1.89899	0.357375	11.6195	1.89899	0.0573524	4.92941	5.59989e-16		461.164	28.2057	505.143	108.453	527.112	21.7212	532.207	9.70061		-5.35758		520.321	10.043	538.803	1854.6		48.4742	2.32455	321.773	930273	1.33548		2.65877	0.0321338	0.233105	0.459479	0.611047
Seiland_470 7/8/2020 10:03:40 PM (Run: 1)		55.2421	73.5908	6.67454	1.33215	494.256		0.0238918	4.21897	17.2874	5.56767	0.682103	6.10061	0.085522	2.49369	0.40737	11.6929	2.49369	0.0578456	5.56767	-2.51718e-16		477.226	19.8982	523.936	122.104	528.045	25.1189	528.999	12.6649		-0.966409		521.326	13.0455	530.982	3914.77		68.1084	2.35925	321.272	933718	1.33848		2.81621	0.00288827	0.291833	1.1037	0.689471
Seiland_475 7/9/2020 1:38:52 AM (Run: 1)		54.498	71.7586	6.5663	1.31672	422.782		0.0238351	5.5831	17.7451	5.54852	0.666053	5.74537	0.0857208	1.49104	0.257042	11.6658	1.49104	0.0563535	5.54852	8.45125e-16		476.106	26.2708	466.337	122.893	518.309	23.3221	530.179	7.58882		-13.6903		511.647	7.99023	532.705	3703.09		73.0429	2.30844	317.097	919309	1.34261		2.88648	0.0288774	0.230431	1.08694	0.717652
Seiland_476 7/9/2020 1:40:49 AM (Run: 1)		53.4927	72.2221	6.46309	1.35013	280.861		0.0233796	5.93844	16.536	4.41333	0.713218	5.01318	0.0855365	2.37791	0.472553	11.6909	2.37791	0.0604741	4.41333	0		467.112	27.421	620.591	95.2233	546.655	21.1911	529.085	12.0787		14.7449		540.128	12.3473	533.845	4095.92		60.2381	2.70889	319.26	925575	1.4077		2.72081	0.0035576	0.0836164	0.692969	0.867216
Seiland_481 7/8/2020 11:48:25 PM (Run: 1)		55.4202	71.1316	6.62165	1.2835	108.238		0.0238406	5.29578	17.9069	4.9897	0.658716	5.76734	0.0855495	2.89226	0.500213	11.6891	2.89226	0.0558444	4.9897	2.42238e-16		476.216	24.9246	446.218	110.901	513.828	23.2558	529.162	14.6934		-18.5883		507.157	15.1091	531.121	1740.05		48.7094	2.39184	319.698	913947	1.46373		2.79587		0.226123	0.813475	0.838815
Seiland_482 7/8/2020 11:50:22 PM (Run: 1)		54.9875	71.2544	6.74863	1.29583	668.628		0.0250741	3.56253	18.2159	4.39811	0.658003	5.2695	0.0869314	2.90245	0.549411	11.5033	2.90245	0.0548972	4.39811	-1.36932e-16		500.552	17.6133	408.053	98.4049	513.392	21.2345	537.363	14.9643		-31.6897		506.611	15.3991	535.626	1690.19		55.9458	2.33645	320.137	927816	1.33485		3.04115		0.585013	0.631372	0.601483
Seiland_487 7/9/2020 12:43:46 AM (Run: 1)		55.1731	72.3161	6.71313	1.31071	162.7		0.0240818	3.86251	16.8254	4.65478	0.708322	5.3418	0.0864359	2.62067	0.489077	11.5693	2.62067	0.059434	4.65478	0		480.977	18.3585	583.018	101.068	543.749	22.4894	534.424	13.4407		8.33485		537.15	13.7568	536.669	3400.83		54.7136	2.66916	317.876	925543	1.42568		2.67431	0.0308432	0.363044	0.628836	0.732271
Seiland_488 7/9/2020 12:45:43 AM (Run: 1)		54.7927	73.7984	6.55983	1.34687	234.432		0.0239686	3.78027	17.0504	3.48141	0.678781	4.06745	0.083939	2.10333	0.514625	11.9134	2.10333	0.0586495	3.48141	0		478.742	17.8851	554.12	75.96	526.037	16.6989	519.592	10.4999		6.23117		519.551	10.7347	519.458	1632.03		61.7738	1.96069	322.366	931981	1.27908		2.72467		0.209709	0.736246	0.676048
Zirconia - Secondary reference zircon
Zirconia_493 7/8/2020 9:30:30 PM (Run: 1)		214.858	896.341	25.2001	4.17178	2159.99		0.0151778	1.54725	19.0707	3.98016	0.375386	4.37884	0.0519211	1.82552	0.414256	19.26	1.82552	0.0524363	3.98016	0		304.471	4.67562	304.508	90.699	323.637	12.1351	326.305	5.80854		-7.15818		320.173	5.92759	350.999	12556.9		48.5161	9.78943	2082.75	847249	0.859099	0.317161	88.5401	3.17684	48.3677	67.4522	34.0282
Zirconia_494 7/8/2020 9:32:27 PM (Run: 1)		213.128	849.304	24.5656	3.98494	3199.33		0.0152012	2.03876	18.4165	3.15569	0.393216	4.07857	0.0525216	2.58387	0.631519	19.0398	2.58387	0.0542991	3.15569	-2.1515e-16		304.936	6.17025	383.474	70.912	336.716	11.6883	329.984	8.3118		13.9489		333.273	8.40258	355.947	12983		44.2676	9.40451	2034.12	848729	0.824777	0.276879	82.6625	3.00508	48.6019	63.8485	31.2536
Zirconia_499 7/8/2020 10:29:21 PM (Run: 1)		300.674	1631.8	41.9827	5.42713	464.767		0.0157963	2.2737	19.1778	3.81889	0.372019	4.26497	0.0517442	1.89896	0.442627	19.3258	1.89896	0.0521436	3.81889	2.42509e-16		316.781	7.14649	291.688	87.2259	321.148	11.7422	325.221	6.02262		-11.4963		318.339	6.13906	343.295	69776.2		53.7718	12.1628	3093.81	854675	1.77013	0.725574	161.341	5.70183	91.957	122.75	56.4056
Zirconia_500 7/8/2020 10:31:18 PM (Run: 1)		233.033	1015.93	29.36	4.3596	266.826		0.0163614	2.22316	18.8298	1.93737	0.384561	2.56953	0.0525181	1.68793	0.652011	19.041	1.68793	0.0531074	1.93737	2.68433e-16		328.023	7.23362	333.41	43.9214	330.388	7.24664	329.963	5.42939		1.03382		327.106	5.49709	322.92	14704.9		53.3282	9.63259	2263.22	859490	1.03149	0.46016	99.5499	3.52252	57.4987	79.2831	38.8243
Zirconia_505 7/8/2020 11:20:45 PM (Run: 1)		281.196	1398.92	38.025	4.97488	1975.38		0.0162523	1.98488	18.8954	2.24777	0.380812	3.23457	0.0521873	2.32594	0.716261	19.1618	2.32594	0.0529231	2.24777	0		325.854	6.41594	325.506	51.0305	327.636	9.05781	327.936	7.43684		-0.746688		324.693	7.52439	321.038	25096.6		54.8142	11.9594	1058.92	843427	1.21156	0.16485	86.7741	1.27336	21.5464	32.0004	16.6677
Zirconia_506 7/8/2020 11:22:42 PM (Run: 1)		276.53	1348.94	36.7231	4.8781	1860		0.0161536	2.75099	19.0784	2.20603	0.374791	3.09214	0.0518596	2.16675	0.697554	19.2828	2.16675	0.0524154	2.20603	0		323.889	8.83915	303.563	50.2796	323.198	8.55938	325.929	6.8865		-7.36771		320.228	6.97391	319.149	42373.6		26.8616	13.1589	1140.61	842340	1.32013	0.083021	88.4328	1.33368	24.5187	35.357	17.5091
Zirconia_511 7/9/2020 12:16:06 AM (Run: 1)		634.297	7211.28	140.187	11.3689	123524		0.0145726	1.6117	19.1753	2.72186	0.377564	3.54338	0.0525088	2.26871	0.637619	19.0444	2.26871	0.0521504	2.72186	-2.8813e-16		292.418	4.67897	292.035	62.1636	325.244	9.86113	329.906	7.2963		-12.9677		325.615	7.39864	236.904	39216.4		51.0269	38.6989	2206.48	806719	4.15752	1.82641	312.289	10.2662	157.476	156.919	66.3984
Zirconia_512 7/9/2020 12:18:02 AM (Run: 1)		624.442	7151.41	138.721	11.4525	5883.65		0.0145541	1.42861	19.0248	1.6527	0.381498	2.32301	0.0526395	1.63247	0.697127	18.9971	1.63247	0.0525629	1.6527	1.64795e-16		292.049	4.14225	309.939	37.6258	328.14	6.51363	330.706	5.26255		-6.70048		328.428	5.32844	236.034	42147.1		40.8763	40.125	2129.3	810744	4.32326	1.91799	305.634	10.6421	150.547	157.623	66.2412
Zirconia_515 7/9/2020 2:54:05 AM (Run: 1)		622.843	7249.89	135.091	11.64	699.237		0.0138708	1.4928	18.7407	1.68962	0.386735	2.58301	0.0525652	1.95374	0.752206	19.024	1.95374	0.0533599	1.68962	2.69391e-16		278.432	4.12794	344.118	38.2326	331.982	7.31436	330.251	6.28977		4.02961		332.362	6.35602	206.593	#VALUE!		41.6188	38.9489	2184.24	820059	4.51716	1.98073	307.745	10.6052	156.023	160.401	67.857
Zirconia_516 7/9/2020 2:56:02 AM (Run: 1)		614.911	7126.96	133.774	11.5902	1306.48		0.013932	1.6191	19.149	1.84094	0.383015	2.95879	0.0531937	2.31632	0.779787	18.7992	2.31632	0.0522221	1.84094	0		279.653	4.49667	295.143	42.0218	329.254	8.32017	334.099	7.5417		-13.1993		329.693	7.63592	203.093	#VALUE!		45.1909	37.863	2162.88	803333	4.29295	1.77131	303.514	10.829	155.151	159.457	66.4857
Zirconia_517 7/9/2020 1:11:17 AM (Run: 1)		630.655	7201.51	138.963	11.4191	27648		0.0144219	1.0443	18.7506	1.93612	0.388104	2.64632	0.052779	1.80401	0.677253	18.9469	1.80401	0.0533318	1.93612	-1.273e-16		289.416	3.00085	342.924	43.8197	332.984	7.51275	331.561	5.83018		3.31365		333.353	5.89768	227.982	27359.7		48.9424	41.1167	2211.28	816130	4.08743	1.97056	316.862	11.3003	159.827	163.273	69.8653
Zirconia_518 7/9/2020 1:13:14 AM (Run: 1)		620.528	7033.67	135.962	11.335	2508.84		0.0144149	1.79085	18.8006	0.819953	0.387522	2.54434	0.0528404	2.40859	0.943181	18.9249	2.40859	0.0531899	0.819953	0		289.276	5.14362	336.935	18.5772	332.558	7.21541	331.936	7.79264		1.48346		332.89	7.86703	226.005	40266.3		81.7142	38.5861	2143.31	812025	4.17524	2.03592	309.391	10.755	154.218	157.829	67.4404
Experiment on July 8, 2020
Isotope ratio and date errors do not include systematic calibration errors of 0.20% (207Pb/206Pb) and 0.68% (206Pb/238U) (2 sigma).
Trace element concentrations were deleted from analyses known to have intersected inclusions of other minerals based on P and Ti.
Ablation used a laser spot size of 25 microns and a laser firing repetition rate of 5 Hz.
Activity of TiO2 for Ti-in-Zircon temperature calculation is 0.8.
Plesovice - Primary zircon standard
PL_241 7/9/2020 3:45:53 PM (Run: 1)	high U signal variance	645.964	82.9372	39.3174	0.128393	1249.33		0.0182447	5.86083	18.8503	1.66247	0.4084	3.5505	0.0558343	3.13724	0.877813	17.9101	3.13724	0.0530497	1.66247	0		365.441	21.2254	330.951	37.7056	347.722	10.4539	350.242	10.6948		-5.82894		346.318	10.8198	348.338	316.786		470.046	104.014	713.863	808026	5.58939	0.0410163	2.21769	0.154179	3.0438	4.81678	1.32173
PL_242 7/9/2020 3:48:03 PM (Run: 1)	std	615.427	77.3169	35.6763	0.125631	412.92		0.0167069	6.95192	18.9787	2.15561	0.387233	3.38255	0.0533014	2.60673	0.763327	18.7612	2.60673	0.0526906	2.15561	0		334.892	23.0896	315.465	49.0266	332.347	9.58734	334.758	8.50354		-6.11569		331.102	8.60556	333.34	308.85		446.034	93.258	644.973	772185	5.46858	0.0233131	1.90921	0.102054	2.22409	4.54349	1.14627
PL_243 7/9/2020 3:50:00 PM (Run: 1)	std	698.809	89.6165	40.3403	0.128242	2837.38		0.0168518	5.42252	18.8813	1.54216	0.385102	3.34513	0.0527359	2.96844	0.880902	18.9624	2.96844	0.0529624	1.54216	0		337.773	18.1636	327.201	35.0005	330.785	9.44358	331.297	9.58591		-1.25181		330.965	9.68415	331.392	361.664		471.021	106.425	744.567	806333	5.51221	0.0104707	2.24757	0.165494	2.97526	5.84397	1.39228
PL_244 7/9/2020 3:51:57 PM (Run: 1)	std	695.793	92.3109	41.1833	0.13267	1257.71		0.0166039	4.55093	18.9215	2.01902	0.394035	3.20163	0.054074	2.48476	0.767994	18.4932	2.48476	0.05285	2.01902	0		332.844	15.0235	322.364	45.8629	337.312	9.18887	339.485	8.21712		-5.31104		337.549	8.31496	339.939	334.253		504.299	107.534	757.958	786263	5.58299	0.027135	2.18853	0.197878	3.46264	6.79125	1.66668
PL_249 7/9/2020 4:13:52 PM (Run: 1)	std	736.121	98.2683	43.0953	0.133495	23885.5		0.0164708	3.84572	18.7148	1.86588	0.392776	2.9492	0.0533125	2.28392	0.764897	18.7573	2.28392	0.0534336	1.86588	-4.18201e-16		330.198	12.5953	347.281	42.1965	336.395	8.44496	334.826	7.45197		3.58632		337.356	7.53037	336.008	310.103		576.469	112.472	787.216	809627	5.87093	0.00527	2.42204	0.227856	3.60955	6.46259	1.75659
PL_250 7/9/2020 4:15:49 PM (Run: 1)	std	794.995	143.383	46.227	0.180357	7269.67		0.0159285	3.30524	18.4	1.38908	0.390596	2.64191	0.0521247	2.24726	0.839815	19.1848	2.24726	0.0543479	1.38908	1.43083e-16		319.412	10.4744	385.483	31.2033	334.805	7.53486	327.553	7.17707		15.028		336.567	7.23239	329.669	442.147		417.738	83.9894	720.962	803353	5.84253	0.0467998	2.68196	0.272894	4.73919	8.36687	1.98173
PL_253 7/9/2020 4:37:53 PM (Run: 1)	std	725.237	96.8088	43.6068	0.133486	688.451		0.0166428	6.21286	18.9092	1.81198	0.400479	2.85444	0.0549228	2.20557	0.762528	18.2074	2.20557	0.0528842	1.81198	0		333.619	20.5571	323.843	41.149	341.996	8.28808	344.674	7.40238		-6.43241		342.345	7.49317	345.361	330.807		532.564	109.247	766.744	813260	5.4197	0.00208546	2.28783	0.199072	3.54689	6.75294	1.54248
PL_254 7/9/2020 4:39:50 PM (Run: 1)	std	698.04	89.6329	40.7975	0.128407	5816.68		0.0168749	5.90252	18.6628	1.59145	0.394773	2.95145	0.0534347	2.48563	0.833461	18.7144	2.48563	0.0535825	1.59145	0		338.233	19.7981	353.543	35.951	337.85	8.48222	335.574	8.12775		5.08246		337.792	8.20765	335.411	241.687		458.606	103.488	718.369	801879	5.66304	0.0139445	2.02014	0.196955	2.92892	6.37249	1.29347
PL_257 7/9/2020 5:01:44 PM (Run: 1)	std	642.45	80.3386	37.3126	0.12505	792.697		0.01623	4.62469	18.6318	2.45669	0.394781	3.48341	0.053347	2.46958	0.701542	18.7452	2.46958	0.0536717	2.45669	-1.45975e-16		325.409	14.9286	357.311	55.4596	337.856	10.0112	335.038	8.06268		6.23372		337.081	8.15136	334.265	348.7		324.301	54.4621	620.039	834268	5.89459	0.0436728	2.30006	0.204483	2.58536	5.20165	0.805305
PL_258 7/9/2020 5:03:41 PM (Run: 1)	std	626.548	76.2295	36.8438	0.121666	768.86		0.0172226	4.15999	18.6691	1.94859	0.398738	3.17128	0.0539896	2.502	0.780921	18.5221	2.502	0.0535644	1.94859	0		345.142	14.236	352.764	44.0253	340.733	9.17942	338.969	8.26188		3.91051		339.886	8.34964	337.837	77.012		296.418	53.8891	586.395	835160	5.531	0.113454	2.2957	0.223874	2.34917	4.91556	1.01439
PL_261 7/9/2020 5:25:35 PM (Run: 1)	std	669.852	82.4702	38.8238	0.123117	1518.85		0.0160768	6.67685	18.5357	1.62323	0.396276	2.46658	0.0532727	1.85719	0.739045	18.7713	1.85719	0.0539501	1.62323	-1.46871e-16		322.363	21.3529	368.928	36.5699	338.944	7.10808	334.583	6.05536		9.30928		338.159	6.11586	333.819	288.569		384.537	76.8212	643.419	848610	5.66102	0.0231242	2.10748	0.152818	2.6062	5.46216	1.12452
PL_262 7/9/2020 5:27:32 PM (Run: 1)	std	759.777	98.5137	44.0466	0.129661	10349.3		0.0169959	4.44145	18.7237	1.70491	0.389363	2.90096	0.0528742	2.34709	0.799726	18.9128	2.34709	0.0534083	1.70491	2.2224e-16		340.637	15.0025	346.16	38.5648	333.904	8.25487	332.144	7.5983		4.04898		334.295	7.67502	332.399	320.382		503.913	95.9307	757.846	841794	5.76086	0.0332259	2.35163	0.229323	3.0022	6.90168	1.43153
PL_265 7/9/2020 5:49:22 PM (Run: 1)	std	677.766	84.447	39.6156	0.124596	1266.11		0.0171232	5.67821	18.9891	1.2298	0.389306	2.5616	0.0536158	2.24709	0.866167	18.6512	2.24709	0.0526619	1.2298	1.60351e-16		343.167	19.3213	314.231	27.9763	333.862	7.28844	336.683	7.37139		-7.14503		333.198	7.45478	335.835	313.357		407.451	81.0866	648.226	858175	5.58564	0.0196751	2.07884	0.185418	2.32947	4.44161	1.21446
PL_266 7/9/2020 5:51:19 PM (Run: 1)	std	636.896	78.7635	37.8013	0.123668	3371.5		0.0178385	6.72455	18.8803	1.9347	0.397603	2.90868	0.0544448	2.17195	0.736641	18.3672	2.17195	0.0529654	1.9347	0		357.376	23.8207	327.33	43.9085	339.908	8.40217	341.753	7.22936		-4.4061		338.962	7.31807	340.385	318.795		360.26	68.0315	599.21	844750	5.44646	0.0237722	2.10301	0.136916	2.09081	4.79856	1.07783
PL_269 7/9/2020 6:11:14 PM (Run: 1)	std	603.968	75.8831	35.6351	0.125641	3171.26		0.0169367	6.26063	18.4967	2.3962	0.404472	3.4486	0.0542602	2.48013	0.711729	18.4297	2.48013	0.0540638	2.3962	1.48616e-16		339.46	21.0749	373.689	53.9386	344.887	10.0844	340.624	8.22861		8.84832		343.323	8.31661	338.754	288.39		299.269	54.1495	538.37	842007	4.81125	0.0607708	2.21059	0.133392	1.87869	4.01659	1.04016
PL_270 7/9/2020 6:13:11 PM (Run: 1)	std	740.532	95.2807	43.5612	0.128665	3459.73		0.0170133	6.2329	19.1549	1.83163	0.387202	3.00967	0.0537918	2.38815	0.784636	18.5902	2.38815	0.0522059	1.83163	-2.03175e-16		340.982	21.0748	294.469	41.8136	332.323	8.52996	337.759	7.85854		-14.7013		332.407	7.95862	337.905	340.512		461.932	106.813	748.446	855642	5.89165	0.00828374	2.31847	0.262532	3.61352	6.20141	1.65236
PL_273 7/9/2020 6:35:01 PM (Run: 1)	std	858.238	97.279	49.3515	0.113347	1239.55		0.0157877	5.28572	18.9988	1.6548	0.383298	2.95288	0.0528156	2.44564	0.819396	18.9338	2.44564	0.0526348	1.6548	2.1993e-16		316.611	16.6048	313.107	37.6513	329.461	8.30801	331.784	7.90899		-5.96533		330.019	7.99778	332.742	282.103		373.19	83.875	506.528	871287	7.03846	0.00898633	2.16683	0.11782	1.54967	3.5491	0.939159
PL_274 7/9/2020 6:36:58 PM (Run: 1)	std	856.45	97.5311	50.2235	0.113878	1474.15		0.0167011	5.75443	18.8335	1.10305	0.392543	2.21797	0.0536189	1.92423	0.852627	18.6501	1.92423	0.0530968	1.10305	-2.10241e-16		334.777	19.1059	332.915	25.0096	336.226	6.3484	336.701	6.31261		-1.1374		337.6	6.37854	338.351	155.729		355.295	84.1817	526.116	874125	7.49839	0.011408	2.16131	0.096486	1.95022	4.02918	0.764908
PL_277 7/9/2020 6:58:47 PM (Run: 1)	std	774.381	85.9431	45.8967	0.110983	1266.4		0.016844	5.85843	18.7763	1.69323	0.399874	2.6928	0.0544542	2.09383	0.766234	18.3641	2.09383	0.0532587	1.69323	-2.50717e-16		337.618	19.6149	339.87	38.3425	341.557	7.8103	341.81	6.97048		-0.570659		341.78	7.04974	342.145	296.708		354.241	78.0451	458.337	857432	5.97763		2.13637	0.106169	1.39956	3.19649	0.863128
PL_278 7/9/2020 7:00:44 PM (Run: 1)	std	678.893	74.4604	39.6317	0.109679	1624.55		0.0180503	5.86669	19.0187	1.67048	0.390051	2.81567	0.0538022	2.2666	0.794982	18.5866	2.2666	0.0525799	1.67048	0		361.582	21.0243	310.732	38.0242	334.407	8.02235	337.823	7.45991		-8.71837		333.175	7.55029	336.05	270.102		369.55	75.643	411.444	874610	5.7651		1.95946	0.112418	1.71163	2.69165	0.694763
PL_281 7/9/2020 7:22:33 PM (Run: 1)	std	938.605	106.494	54.9818	0.11346	5006.86		0.0172954	5.22979	18.4797	1.4963	0.398082	2.52326	0.053354	2.03173	0.792695	18.7427	2.03173	0.0541134	1.4963	-1.47051e-16		346.589	17.9714	375.746	33.6697	340.256	7.29512	335.08	6.63403		10.8227		342.263	6.69382	337.096	282.032		394.773	90.5668	549.285	864874	7.40908	0.0334509	2.16185	0.120471	1.70141	3.54475	0.956342
PL_282 7/9/2020 7:24:30 PM (Run: 1)	std	942.244	106.356	56.113	0.112875	4301.35		0.0162725	5.28722	19.0727	1.66397	0.393716	2.37602	0.054462	1.69607	0.697915	18.3614	1.69607	0.052431	1.66397	1.58448e-16		326.256	17.1114	304.213	37.9212	337.08	6.81534	341.857	5.64708		-12.3743		338.986	5.72231	344.473	288.081		398.264	88.0196	525.977	861798	7.67929		2.47238	0.122732	1.89379	3.64676	0.912869
PL_285 7/9/2020 7:46:18 PM (Run: 1)	std	1058.48	122.894	61.7169	0.116105	6369.6		0.0164621	3.27563	18.7829	1.83851	0.388654	3.06795	0.052945	2.45605	0.792006	18.8875	2.45605	0.0532398	1.83851	1.98926e-16		330.025	10.7226	339.025	41.6392	333.385	8.7186	332.577	7.96114		1.90211		336.608	8.04274	336.359	#VALUE!		392.112	99.4549	577.974	879648	8.94822		2.71915	0.100316	2.62893	4.01634	0.992869
PL_286 7/9/2020 7:48:16 PM (Run: 1)	std	464.384	55.8907	26.6316	0.120354	690.15		0.0167154	7.18195	18.5126	3.28463	0.397185	4.01564	0.0533285	2.31009	0.568329	18.7517	2.31009	0.0540172	3.28463	-2.30472e-16		335.062	23.8656	371.756	73.9623	339.605	11.5911	334.925	7.53951		9.90741		335.201	7.63739	329.76	#VALUE!		261.441	72.224	433.601	899848	4.01862	0.0192605	1.72382	0.0766242	1.2105	3.17742	0.650399
Seiland - Secondary reference zircon
Seiland_221 7/9/2020 3:53:58 PM (Run: 1)		50.6669	63.1419	5.62783	1.24622	133.962		0.0207153	6.82615	16.0776	5.19353	0.708999	6.2712	0.0826735	3.515	0.557578	12.0958	3.515	0.0621983	5.19353	-1.88948e-16		414.422	28.001	680.937	110.942	544.152	26.4171	512.061	17.3026		24.8005		532.296	17.5596	515.861	3980.58		50.9504	2.25257	363.084	998299	1.52692	0.0019851	2.95723	0.00405736	0.272439	0.832638	0.6909
Seiland_222 7/9/2020 3:55:55 PM (Run: 1)		48.756	62.5089	5.49406	1.28208	1914.42		0.0208902	6.34331	17.9851	5.52865	0.642754	5.89517	0.0838411	2.04625	0.34177	11.9273	2.04625	0.0556015	5.52865	-3.0481e-16		417.886	26.2357	436.474	123.09	504.01	23.4206	519.009	10.2039		-18.9094		492.09	10.5886	523.809	3887.97		86.0859	2.44703	348.105	980379	1.61575		3.06251	0.0112301	0.154322	0.833091	0.796672
Seiland_225 7/9/2020 4:41:51 PM (Run: 1)		49.3365	62.7998	5.64489	1.27289	120.477		0.0208546	3.90647	16.5598	6.69485	0.710904	7.3722	0.0853815	3.08681	0.415902	11.7121	3.08681	0.0603874	6.69485	-1.66849e-16		417.18	16.13	617.478	144.526	545.283	31.1037	528.165	15.6534		14.4643		533.055	16.058	534.604	3513.17		83.669	2.26967	355.254	995123	1.53841		3.08037	0.0143162	0.243376	0.753817	0.971267
Seiland_226 7/9/2020 4:43:48 PM (Run: 1)		47.8811	62.2185	5.59015	1.29944	123.094		0.0218087	5.04917	18.2182	5.18033	0.653575	5.61093	0.0863575	2.15562	0.378902	11.5798	2.15562	0.0548901	5.18033	3.08767e-16		436.062	21.7817	407.757	115.913	510.676	22.5183	533.959	11.0463		-30.9503		498.48	11.4513	537.735	3314.13		81.4604	2.45929	344.18	1.00706e+06	1.45947		2.98435	0.00782835	0.248464	1.11221	0.826158
Seiland_229 7/9/2020 5:29:32 PM (Run: 1)		50.2047	62.8825	5.86726	1.25252	243.917		0.0220899	5.28975	17.4798	5.73336	0.685729	6.02081	0.0869335	1.83811	0.299542	11.5031	1.83811	0.057209	5.73336	3.27181e-16		441.624	23.1074	499.582	126.265	530.231	24.8685	537.376	9.47707		-7.56507		517.926	9.88458	539.742	3453.35		66.9434	2.31388	347.131	984873	1.4825	0.01438	3.29561		0.426267	0.775738	0.762907
Seiland_230 7/9/2020 5:31:29 PM (Run: 1)		48.7135	62.6394	5.66163	1.28587	106.94		0.0220323	4.3903	16.6136	5.63298	0.708938	6.02062	0.0854223	2.1254	0.348047	11.7065	2.1254	0.0601915	5.63298	2.87989e-16		440.485	19.1294	610.499	121.743	544.115	25.3602	528.407	10.7828		13.4467		531.87	11.13	529.893	3818.38		76.5191	2.33281	350.023	982231	1.34886		2.94068	0.00987535	0.451155	0.724265	0.643145
Seiland_233 7/9/2020 6:15:12 PM (Run: 1)		50.6073	63.7263	5.85048	1.25923	260.628		0.021332	5.06563	15.8537	5.73526	0.748082	6.34741	0.0860157	2.71964	0.424776	11.6258	2.71964	0.0630769	5.73526	-2.2105e-16		426.631	21.3851	710.852	121.914	567.111	27.5813	531.93	13.8858		25.17		554.727	14.1876	536.678	3618.05		68.8971	2.3043	351.806	990778	1.61704		3.08295	0.00800181	0.392498	0.76875	0.684334
Seiland_234 7/9/2020 6:17:09 PM (Run: 1)		50.5765	64.4585	5.96849	1.27447	101.344		0.0223602	6.37028	16.3717	5.07782	0.732092	5.69209	0.0869279	2.5721	0.447523	11.5038	2.5721	0.0610809	5.07782	-2.63978e-16		446.969	28.1606	642.071	109.171	557.781	24.4285	537.342	13.2606		16.3111		545.338	13.5725	538.838	3533.2		85.3631	2.80325	349.607	999488	1.36679		3.23683		0.165457	0.74134	0.782153
Seiland_237 7/9/2020 7:02:43 PM (Run: 1)		50.1373	63.5264	5.8363	1.26705	39427.5		0.0218721	3.99131	15.3086	3.4272	0.7728	4.61562	0.0858029	3.09164	0.665341	11.6546	3.09164	0.0653226	3.4272	0		437.318	17.2672	784.716	71.987	581.368	20.4299	530.667	15.7492		32.3746		568.857	15.8845	532.854	3546.41		84.6715	2.41806	358.316	1.01243e+06	1.48103		3.07894	0.00318789	0.314579	0.592298	0.710562
Seiland_238 7/9/2020 7:04:40 PM (Run: 1)		49.677	63.7767	5.80968	1.28383	131.326		0.0221673	5.93749	17.5864	6.94655	0.67657	7.57395	0.0862956	3.0183	0.395713	11.5881	3.0183	0.0568621	6.94655	-1.64406e-16		443.154	26.0259	486.177	153.335	524.699	31.0344	533.591	15.4568		-9.75249		512.354	15.9632	535.27	3707.22		68.0691	2.76665	349.851	1.00327e+06	1.32713		2.9909	0.00271512	0.243491	1.0511	0.786673
Zirconia - Secondary reference zircon
Zirconia_161 7/9/2020 4:17:49 PM (Run: 1)		311.344	1510.68	39.0542	4.85212	401.908		0.0150332	1.68791	18.9995	3.30417	0.369172	3.89382	0.0508709	2.06016	0.521094	19.6576	2.06016	0.052633	3.30417	0		301.592	5.05282	312.991	75.182	319.04	10.6605	319.866	6.42894		-2.19654		313.635	6.52712	344.37	42460.6		52.4476	19.4901	1814.35	886874	2.0538	0.283312	136.589	3.14269	50.158	71.2779	33.5073
Zirconia_162 7/9/2020 4:19:50 PM (Run: 1)		341.016	1754.8	43.4461	5.14581	1298.83		0.0144308	1.53848	18.758	2.26543	0.377823	3.04921	0.0514014	2.04095	0.659042	19.4547	2.04095	0.0533104	2.26543	0		289.593	4.42356	342.03	51.2808	325.435	8.49008	323.12	6.43218		5.5288		320.34	6.50667	403.606	48956.4		66.0402	18.8106	2001.51	889754	2.24882	0.261516	155.608	3.20288	57.7508	76.0505	37.9927
Zirconia_165 7/9/2020 5:05:41 PM (Run: 1)		300.936	1558.37	38.5232	5.17842	476.893		0.0144035	1.87451	19.4287	2.27036	0.367927	2.93694	0.0518449	1.86309	0.622716	19.2883	1.86309	0.0514701	2.27036	2.05781e-16		289.049	5.37969	261.936	52.134	318.116	8.02092	325.838	5.91979		-24.3961		312.527	6.01079	416.391	48415.8		54.989	12.7412	1126.06	902768	1.22933	0.127086	92.4496	1.3084	24.3498	35.847	17.709
Zirconia_166 7/9/2020 5:07:38 PM (Run: 1)		326.828	1672.09	42.1522	5.11613	438.565		0.0145316	1.91477	19.2891	2.90176	0.378363	3.35611	0.0529323	1.68619	0.491165	18.8921	1.68619	0.0518427	2.90176	0		291.602	5.54343	278.441	66.436	325.833	9.35429	332.499	5.46444		-19.4146		320.472	5.56404	431.148	46876.2		67.8981	16.9668	1983.5	888853	2.27785	0.273548	149.633	3.01649	52.7912	74.1921	35.4302
Zirconia_169 7/9/2020 7:50:14 PM (Run: 1)		296.031	1312.09	35.2798	4.43229	1821.16		0.0148021	1.87875	18.9474	3.64023	0.378628	4.35373	0.0520309	2.38824	0.542352	19.2194	2.38824	0.0527776	3.64023	-1.9982e-16		296.991	5.53892	319.212	82.7373	326.028	12.141	326.978	7.61427		-2.43295		319.857	7.72924	363.186	#VALUE!		65.6039	15.979	1624.91	940580	1.78269	0.223555	119.405	2.10053	37.619	55.1609	26.1103
Zirconia_170 7/9/2020 5:53:18 PM (Run: 1)		261.778	1224.26	32.1245	4.67669	481.285		0.0148026	2.04166	18.3561	2.73356	0.389568	3.46597	0.0518637	2.13086	0.60618	19.2813	2.13086	0.0544777	2.73356	1.49136e-16		297	6.0194	390.83	61.3474	334.054	9.86637	325.953	6.77293		16.5998		327.936	6.84657	367.707	37821.2		52.912	12.1237	1038.16	906391	1.21974	0.0931049	79.6309	1.15386	20.0167	30.6542	15.7463
Zirconia_173 7/9/2020 6:38:56 PM (Run: 1)		668.639	8024.29	138.471	12.0009	5396.54		0.0126427	1.94698	18.6088	1.64922	0.391451	2.99604	0.0528317	2.50127	0.826348	18.928	2.50127	0.053738	1.64922	0		253.935	4.91314	360.059	37.2137	335.429	8.5583	331.884	8.09122		7.82534		333.944	8.16784	156.763	38126.6		63.9021	40.1708	2319.61	894314	4.42909	2.08736	338.069	11.6533	162.888	168.094	70.2109
Zirconia_174 7/9/2020 6:40:53 PM (Run: 1)		669.847	7962.84	136.698	11.8875	4281.75		0.0125441	1.30944	19.2072	1.80993	0.377108	2.75592	0.0525326	2.07828	0.742981	19.0358	2.07828	0.0520638	1.80993	1.17391e-16		251.966	3.27886	288.224	41.3649	324.908	7.66291	330.051	6.68674		-14.512		323.246	6.77302	152.669	40810.9		69.442	41.3501	2345.15	898293	4.24553	2.14766	340.056	11.4107	165.819	169.26	68.8571
Zirconia_177 7/9/2020 7:26:28 PM (Run: 1)		691.401	8373.42	142.069	12.1108	1499.54		0.0124994	1.56154	18.5717	1.83463	0.383134	2.7709	0.0516061	2.07654	0.738261	19.3775	2.07654	0.0538453	1.83463	-2.31926e-16		251.074	3.89638	364.554	41.3644	329.342	7.79357	324.375	6.56911		11.0213		327.966	6.63154	161.667	36727.3		64.0015	42.8139	2361.63	903830	4.70877	2.07467	353.934	11.7981	177.038	174.41	73.6278
Zirconia_178 7/9/2020 7:28:25 PM (Run: 1)		680.026	8241.47	139.856	12.1194	11641.8		0.0124536	1.37301	18.543	1.95878	0.388185	2.64001	0.0522057	1.76998	0.656712	19.155	1.76998	0.0539287	1.95878	-1.27421e-16		250.16	3.41354	368.097	44.1348	333.043	7.49595	328.049	5.66114		10.8797		331.646	5.72135	155.187	36753		72.0783	42.623	2336.19	899927	4.6514	2.07914	345.749	11.6297	167.106	165.877	71.8258
Experiment on July 9, 2020
Isotope ratio and date errors do not include systematic calibration errors of 0.36% (207Pb/206Pb) and 0.96% (206Pb/238U) (2 sigma).
Trace element concentrations were deleted from analyses known to have intersected inclusions of other minerals based on P and Ti.
Ablation used a laser spot size of 25 microns and a laser firing repetition rate of 5 Hz.
Activity of TiO2 for Ti-in-Zircon temperature calculation is 0.8.
Plesovice - Primary zircon standard
PL_379 7/9/2020 3:20:12 AM (Run: 1)	std	633.732	78.3952	37.2806	0.123704	1707.99		0.0161387	3.87524	18.7501	1.50527	0.396405	2.19314	0.0539065	1.59499	0.714354	18.5506	1.59499	0.0533331	1.50527	-3.70257e-16		323.594	12.4402	343.014	34.0674	339.037	6.32154	338.461	5.25916		1.32734		339.296	5.31973	339.028	142.88		348.543	90.9042	627.336	774451	5.56449	0.0202426	2.09594	0.155724	2.81784	4.71543	1.20018
PL_380 7/9/2020 3:22:09 AM (Run: 1)	std	564.889	67.5079	33.0195	0.119506	1225.8		0.0161382	4.87183	18.9239	2.66188	0.391843	3.27814	0.05378	1.91326	0.576443	18.5943	1.91326	0.0528433	2.66188	-1.74096e-16		323.584	15.6389	322.055	60.4698	335.715	9.37085	337.687	6.29454		-4.85399		335.19	6.38655	337.363	272.512		291.511	83.0075	532.582	789863	4.89136	0.0117011	1.86743	0.0901337	1.95608	3.96749	1.04751
PL_381 7/9/2020 3:24:06 AM (Run: 1)	std	572.319	68.5377	33.2972	0.119754	11146.1		0.0158079	6.43033	18.8748	1.6172	0.391273	2.51704	0.0535625	1.92877	0.756986	18.6698	1.92877	0.0529807	1.6172	1.42085e-16		317.013	20.226	327.959	36.699	335.299	7.18765	336.356	6.3212		-2.56047		334.705	6.3946	336.029	288.416		286.419	81.7815	544.399	788201	4.80943	0.00948418	1.83557	0.0807277	1.87469	4.01118	0.994274
PL_382 7/9/2020 3:26:03 AM (Run: 1)	std	648.654	83.8699	37.8051	0.129298	2551.02		0.0156837	6.42544	18.5518	1.62427	0.39622	2.55326	0.0533116	1.97	0.762588	18.7576	1.97	0.053903	1.62427	-1.38957e-16		314.541	20.0542	366.968	36.6059	338.903	7.35711	334.821	6.4276		8.76027		339.325	6.49058	335.624	313.371		347.818	95.7958	665.191	779437	5.52419	0.00511644	2.10452	0.156002	2.57769	4.64132	1.37309
PL_387 7/9/2020 3:51:48 AM (Run: 1)	std	537.666	63.8626	32.1565	0.118777	7831.86		0.0178014	7.30554	18.9688	2.2281	0.399606	2.97817	0.0549758	1.97613	0.655892	18.1898	1.97613	0.0527181	2.2281	0		356.639	25.8259	316.713	50.6626	341.363	8.63388	344.998	6.63839		-8.93094		340.398	6.73112	343.722	284.084		262.854	75.5612	425.246	737311	5.7731		1.68128	0.0349268	1.31607	2.62933	0.784322
PL_388 7/9/2020 3:53:45 AM (Run: 1)	std	545.85	64.7706	31.9336	0.11866	2121.11		0.0176888	5.97072	18.8917	1.69725	0.392234	2.52077	0.0537421	1.86377	0.729789	18.6074	1.86377	0.0529334	1.69725	1.39934e-16		354.403	20.976	325.966	38.5286	336	7.21101	337.455	6.12759		-3.52448		335.05	6.20161	336.068	177.866		286.129	72.883	426.542	764148	5.85544	0.0115816	1.56393	0.0734579	1.43509	2.74928	0.743959
PL_393 7/9/2020 4:19:31 AM (Run: 1)	std	662.396	87.2695	38.7688	0.131748	8029.88		0.017856	5.30603	18.5216	1.84828	0.396732	2.64292	0.0532934	1.88915	0.705815	18.764	1.88915	0.0539911	1.84828	3.81587e-16		357.724	18.814	370.686	41.6265	339.275	7.62252	334.71	6.16182		9.70539		339.375	6.2253	334.281	152.855		400.267	95.259	651.546	758571	5.71307	0.046126	2.13144	0.167073	2.85727	5.42638	1.1955
PL_394 7/9/2020 4:21:28 AM (Run: 1)	std	642.852	82.5863	38.0212	0.128469	4219.04		0.017502	4.49801	18.6618	2.02116	0.399095	2.34446	0.0540168	1.18802	0.490637	18.5128	1.18802	0.0535855	2.02116	0		350.694	15.6382	353.698	45.6564	340.992	6.79051	339.135	3.92485		4.11716		340.945	3.98629	338.822	172.651		372.664	93.5756	628.35	752901	5.74224	0.019578	2.097	0.145471	2.31754	4.58328	1.18463
PL_399 7/9/2020 4:47:12 AM (Run: 1)	std	666.184	82.5768	39.0145	0.123955	24358.9		0.0180875	4.83281	18.6398	1.73394	0.395267	2.302	0.0534355	1.51416	0.644936	18.7141	1.51416	0.0536487	1.73394	1.69207e-16		362.32	17.3542	356.334	39.1504	338.21	6.62169	335.58	4.95121		5.82455		338.355	5.00929	335.198	132.31		388.56	97.7268	667.51	765942	5.10557	0.0196849	2.07908	0.191843	2.93516	6.18138	1.31389
PL_400 7/9/2020 4:49:09 AM (Run: 1)	std	851.034	163.606	50.2089	0.192244	139744		0.0179788	2.57723	18.7267	0.95896	0.3858	1.95578	0.052399	1.70455	0.858141	19.0843	1.70455	0.0533996	0.95896	-4.10063e-16		360.162	9.2	345.838	21.6923	331.296	5.52856	329.233	5.47105		4.80134		333.088	5.52193	330.389	302.309		376.823	85.2698	717.244	747296	5.70344	0.00843916	2.69368	0.352523	5.28425	9.37514	2.04648
PL_405 7/9/2020 5:14:53 AM (Run: 1)	std	711.93	98.6645	42.4105	0.138587	8830.53		0.01817	4.039	18.9282	1.85153	0.393283	2.35301	0.05399	1.45207	0.604078	18.5219	1.45207	0.0528312	1.85153	1.6579e-16		363.959	14.5687	321.535	42.065	336.765	6.74404	338.972	4.79494		-5.423		337.786	4.86185	339.699	201.376		457.345	103.192	819.223	800816	5.5503	0.0546969	2.35893	0.210035	3.34455	6.15861	1.51503
PL_406 7/9/2020 5:16:50 AM (Run: 1)	std	727.781	102.051	43.0691	0.140222	1104.49		0.0169078	5.36695	18.4931	1.7644	0.400177	2.39525	0.0536735	1.61991	0.664827	18.6312	1.61991	0.0540743	1.7644	0		338.886	18.0362	374.16	39.7129	341.777	6.95106	337.036	5.31942		9.92206		343.041	5.37672	338.371	161.5		470.407	98.9347	839.98	802665	5.74017	0.0331746	2.46523	0.20729	2.95705	7.04364	1.51001
PL_411 7/9/2020 5:38:44 AM (Run: 1)	std	737.897	103.89	43.4485	0.140792	20008.6		0.0177763	5.56826	18.9677	2.11209	0.38737	2.61858	0.0532894	1.54792	0.580178	18.7655	1.54792	0.0527211	2.11209	0		356.142	19.6572	316.77	48.0258	332.447	7.42386	334.685	5.04847		-5.65562		333.819	5.12068	335.891	222.125		501.295	106.461	869.254	792146	5.52623	0.0401557	2.10771	0.193717	3.66769	6.81829	1.49667
PL_412 7/9/2020 5:40:41 AM (Run: 1)	std	727.425	101.054	42.9432	0.13892	8656.65		0.017256	4.45478	18.78	1.70818	0.393038	2.4634	0.0535339	1.77496	0.710382	18.6798	1.77496	0.0532482	1.70818	0		345.806	15.2738	339.357	38.6855	336.587	7.05727	336.181	5.81416		0.935717		337.873	5.88094	337.479	158.311		518.418	106.63	854.997	803663	5.83085	0.0168786	2.38182	0.197673	3.71026	6.00266	1.34967
PL_417 7/9/2020 6:06:21 AM (Run: 1)	std	673.872	102.947	39.2636	0.152769	5522.41		0.0158656	3.33837	18.9409	1.63767	0.385395	2.41627	0.0529426	1.77662	0.724971	18.8884	1.77662	0.0527958	1.63767	-3.05836e-16		318.161	10.5382	320.065	37.2152	331	6.82507	332.562	5.75855		-3.90448		331.499	5.82691	333.513	208.581		425.522	104.697	864.974	878920	5.58101	0.00966773	2.16093	0.22026	3.18708	5.34115	1.48495
PL_418 7/9/2020 6:08:18 AM (Run: 1)	std	653.747	98.9049	38.5135	0.151289	3176.57		0.0156826	4.0574	18.948	2.01628	0.39002	2.56997	0.0535982	1.59354	0.609266	18.6573	1.59354	0.0527759	2.01628	-2.76981e-16		314.52	12.6626	319.148	45.8275	334.384	7.32191	336.575	5.22586		-5.46041		334.913	5.2982	337.746	208.151		427.063	100.512	826.339	868530	5.73373	0.0114765	2.09769	0.197856	3.10874	5.96942	1.53341
PL_423 7/9/2020 6:34:03 AM (Run: 1)	std	632.05	95.3302	36.3414	0.150827	5331.43		0.0144649	5.32036	18.9949	1.64797	0.381329	2.2242	0.0525334	1.49375	0.658325	19.0355	1.49375	0.0526457	1.64797	0		290.272	15.3331	313.564	37.4931	328.015	6.23458	330.057	4.80612		-5.25984		328.067	4.86749	331.062	370.064		408.488	99.8625	816.086	885749	5.59024	0.0110204	2.04167	0.204784	3.00912	5.97149	1.43052
PL_424 7/9/2020 6:35:59 AM (Run: 1)	std	560.361	79.7503	32.8918	0.142319	1889.28		0.0163323	5.27355	19.0783	2.42494	0.387679	2.72137	0.0536426	1.23513	0.440757	18.6419	1.23513	0.0524157	2.42494	-5.92232e-16		327.444	17.1288	303.559	55.2695	332.672	7.71972	336.846	4.05365		-10.9656		332.195	4.13201	336.566	366.522		338.476	87.5273	698.239	886778	5.18532	0.0115962	1.69204	0.131207	2.13141	4.22654	1.15194
PL_429 7/9/2020 7:01:42 AM (Run: 1)	std	682.621	93.4679	39.5746	0.136925	1575.05		0.0149296	3.98586	18.9537	1.85874	0.386192	2.52505	0.0530878	1.70909	0.666681	18.8367	1.70909	0.0527602	1.85874	1.39897e-16		299.529	11.8508	318.473	42.252	331.584	7.14299	333.451	5.55408		-4.7032		331.761	5.6249	334.395	338.944		372.728	97.4864	819.23	889284	5.18195	0.00622943	1.98648	0.167261	3.18209	5.31426	1.24745
PL_430 7/9/2020 7:03:39 AM (Run: 1)	std	629.818	93.3725	36.2829	0.148253	1242.48		0.0149182	6.07166	19.0498	1.73452	0.380626	2.34893	0.0525882	1.58395	0.662536	19.0157	1.58395	0.0524939	1.73452	0		299.301	18.0387	307.002	39.5084	327.499	6.57541	330.392	5.10141		-7.61894		327.692	5.16771	331.373	377.411		397.32	98.2514	836.063	890651	5.02694	0.0327292	2.13094	0.20221	2.75727	5.84702	1.4714
PL_435 7/9/2020 7:29:23 AM (Run: 1)	std	631.599	81.1781	36.3227	0.128528	1081.55		0.0163664	3.52309	18.7594	1.91564	0.386673	3.00267	0.0526091	2.31222	0.763759	19.0081	2.31222	0.0533067	1.91564	-2.00491e-16		328.121	11.4667	341.874	43.364	331.937	8.50175	330.52	7.44976		3.32098		331.919	7.52827	330.519	234.27		388.137	93.0319	660.461	790583	5.51708	0.0236599	1.91069	0.168896	2.88328	5.52203	1.2804
PL_436 7/9/2020 7:31:20 AM (Run: 1)	std	628.599	80.5305	36.6325	0.128111	14200.7		0.0180678	5.12391	18.9358	1.2668	0.387019	2.22327	0.0531515	1.82705	0.811028	18.8141	1.82705	0.05281	1.2668	0		361.929	18.3798	320.675	28.7843	332.19	6.299	333.841	5.94421		-4.10574		332.178	6.01066	333.319	150.575		382.936	92.4988	658.503	802259	5.25688		2.17725	0.143109	2.03476	5.29543	1.23453
PL_437 7/9/2020 9:12:13 AM (Run: 1)	std	630.656	84.1013	36.8771	0.133355	1681.07		0.0161304	3.27881	19.1065	1.4679	0.385784	2.69008	0.0534593	2.25429	0.830899	18.7058	2.25429	0.0523382	1.4679	-2.68721e-16		323.428	10.5202	300.201	33.4766	331.285	7.60404	335.725	7.37451		-11.8336		331.54	7.46292	336.362	163.657		376.819	91.2969	665.131	797556	5.07706		1.92636	0.143118	2.65841	4.93918	1.25346
PL_438 7/9/2020 9:14:10 AM (Run: 1)	std	638.811	84.6635	36.8495	0.132533	15808.9		0.0160627	5.38508	18.7827	1.71984	0.387083	2.63619	0.0527303	1.99792	0.749708	18.9644	1.99792	0.0532405	1.71984	-2.58568e-16		322.082	17.2069	339.06	38.9511	332.236	7.46979	331.263	6.45119		2.29974		332.343	6.52097	331.552	332.58		371.457	92.7165	695.352	812925	5.31239	0.0252686	1.97099	0.155353	2.84078	4.45547	1.32282
PL_441 7/9/2020 7:57:02 AM (Run: 1)	std	527.033	99.2853	37.5442	0.188385	3657.93		0.0219515	9.57726	16.9547	1.66357	0.514756	2.45694	0.0632982	1.80806	0.726098	15.7982	1.80806	0.0589806	1.66357	-1.47798e-16		438.887	41.5803	566.41	36.2213	421.642	8.47781	395.652	6.93854		30.1474		422.405	6.9817	394.838	227.815		314.563	80.4631	809.896	797790	4.73792	0.0608639	5.7626	0.211183	2.87238	6.04037	1.53479
PL_442 7/9/2020 7:58:59 AM (Run: 1)	std	625.594	84.3851	36.281	0.134888	1032.21		0.0166509	4.85297	19.3791	1.85572	0.376995	2.65153	0.0529867	1.89392	0.705605	18.8727	1.89392	0.0516021	1.85572	-2.52837e-16		333.779	16.0652	267.81	42.5676	324.825	7.37105	332.832	6.14361		-24.2791		324.826	6.23074	332.976	90.6159		357.487	88.8967	679.897	816344	5.43998	0.00343027	2.03852	0.141655	2.19622	5.20196	1.14293
PL_447 7/9/2020 8:24:43 AM (Run: 1)	std	557.632	70.1188	32.6607	0.125744	2858.97		0.0168875	4.8959	18.5749	1.47655	0.398176	2.23484	0.0536413	1.67758	0.739085	18.6423	1.67758	0.0538362	1.47655	-1.79021e-16		338.483	16.4338	364.184	33.293	340.324	6.46232	336.839	5.50566		7.50873		339.961	5.56259	336.32	337.57		287.888	77.2091	474.512	765677	5.65853	0.0162957	1.84242	0.0988424	1.48811	3.08878	0.82901
PL_448 7/9/2020 8:26:40 AM (Run: 1)	std	396.956	42.5261	22.8908	0.10713	66976.7		0.0188105	6.97989	18.5886	2.04326	0.394567	2.86572	0.0531943	2.00934	0.693636	18.799	2.00934	0.0537965	2.04326	-2.14769e-16		376.669	26.0476	362.52	46.0846	337.7	8.23275	334.103	6.54227		7.83859		335.685	6.6137	331.025	278.697		209.626	57.0437	298.149	771038	3.18711		1.2475	0.0481131	1.18256	2.06018	0.555969
PL_453 7/9/2020 8:48:27 AM (Run: 1)	std	583.708	75.3393	33.853	0.12907	880.875		0.0173897	2.88529	18.7354	1.7662	0.389877	2.52088	0.0529772	1.79871	0.703996	18.876	1.79871	0.0533749	1.7662	1.39655e-16		348.463	9.96797	344.788	39.9601	334.279	7.18013	332.774	5.83377		3.4843		334.035	5.89927	332.156	233.635		316.481	87.1923	606.079	782984	5.07834	0.0306982	1.74448	0.170072	2.16577	4.4777	1.03496
PL_454 7/9/2020 8:50:24 AM (Run: 1)	std	448.774	54.1344	26.0197	0.120627	1195.4		0.0162509	5.2535	19.3438	2.42738	0.381523	3.47181	0.0535256	2.48219	0.709944	18.6827	2.48219	0.0516961	2.42738	4.40083e-16		325.825	16.98	272.025	55.6375	328.158	9.73526	336.13	8.12961		-23.5658		326.664	8.24656	334.697	199.542		241.465	73.7129	469.273	770718	4.39751	0.0270133	1.54417	0.0895255	1.91064	3.02979	0.764611
Seiland - Secondary reference zircon
Seiland_465 7/9/2020 3:28:03 AM (Run: 1)		54.187	70.8238	6.54938	1.30703	602.956		0.0224102	5.01886	17.5336	5.92765	0.693032	6.37011	0.0881298	2.33266	0.363151	11.3469	2.33266	0.0570334	5.92765	-2.52577e-16		447.958	22.2351	492.862	130.691	534.62	26.4768	544.467	12.179		-10.4706		527.428	12.6191	555.697	2055.54		72.8138	2.46197	316.155	874613	1.10575		2.68037	0.00587838	0.173094	1.02512	0.763163
Seiland_466 7/9/2020 3:30:00 AM (Run: 1)		52.1918	68.1115	6.15458	1.30503	403.69		0.0224238	5.3523	16.7761	4.84895	0.699704	5.35985	0.0851343	2.2838	0.422408	11.7461	2.2838	0.0596085	4.84895	-1.57651e-16		448.226	23.7264	589.397	105.171	538.614	22.4039	526.696	11.5504		10.6382		531.595	11.8525	534.03	2062.86		60.6962	2.1573	312.31	880831	1.30432		2.74714	0.00152999	0.290533	0.830455	0.689306
Seiland_471 7/9/2020 4:23:28 AM (Run: 1)		54.399	73.1345	6.53012	1.34441	307.466		0.0228474	5.90324	16.4157	3.50287	0.719527	4.39937	0.0856655	2.66166	0.60118	11.6733	2.66166	0.0609172	3.50287	0		456.599	26.652	636.343	75.3801	550.388	18.6921	529.851	13.5388		16.735		543.379	13.7681	536.491	1827.58		40.6422	2.21668	316.666	891163	1.43092		2.72002		0.203891	0.775307	0.7607
Seiland_472 7/9/2020 4:25:25 AM (Run: 1)		52.0607	70.2681	6.33987	1.34973	419.011		0.0230639	4.32424	16.9892	4.24121	0.706904	4.72501	0.0871029	2.08274	0.436237	11.4807	2.08274	0.0588608	4.24121	-3.95296e-16		460.876	19.7039	561.986	92.4139	542.906	19.8693	538.381	10.7576		4.20035		535.755	11.0516	545.923	3567.78		55.024	1.98987	314.973	884603	1.32632		2.75878	0.00775031	0.277807	0.782571	0.68777
Seiland_473 7/9/2020 9:16:09 AM (Run: 1)		50.9386	68.7119	6.1244	1.34892	218.619		0.0220581	6.2205	18.0995	5.0972	0.664439	5.50795	0.0872209	2.08712	0.375186	11.4651	2.08712	0.0552501	5.0972	-3.28276e-16		440.995	27.135	422.36	113.763	517.325	22.3258	539.08	10.7937		-27.6351		510.13	11.1921	551.594	2631.36		62.4612	2.2035	314.687	879640	1.28237		2.5647		0.245081	0.652102	0.641672
Seiland_474 7/9/2020 9:18:07 AM (Run: 1)		54.2145	69.9074	6.3206	1.28946	1433.33		0.0216748	5.01198	17.7571	3.62178	0.662798	4.60552	0.0853598	2.84491	0.614435	11.7151	2.84491	0.0563153	3.62178	3.38948e-16		433.415	21.4914	464.848	80.2383	516.324	18.6402	528.036	14.4234		-13.593		509.285	14.7732	538.877	1787.07		53.1565	2.32487	317.547	900445	1.29138		2.83704	0.0290183	0.162806	0.679585	0.835835
Seiland_477 7/9/2020 8:00:59 AM (Run: 1)		53.9976	71.5979	6.46717	1.32595	1562.74		0.0233825	2.72855	18.124	5.25068	0.65102	5.73464	0.085575	2.30574	0.398781	11.6857	2.30574	0.0551755	5.25068	0		467.17	12.6008	419.341	117.25	509.106	22.9603	529.314	11.717		-26.2251		502.018	12.1199	533.222	3900.8		51.3551	2.29871	318.373	886393	1.39218		2.82422	0.0168271	0.156738	0.821021	0.89566
Seiland_478 7/9/2020 8:02:56 AM (Run: 1)		52.847	72.07	6.32918	1.36375	474.018		0.022741	4.56323	18.2421	4.14491	0.646981	4.6937	0.0855982	2.20239	0.465014	11.6825	2.20239	0.0548184	4.14491	0		454.497	20.5083	404.822	92.7927	506.619	18.7218	529.451	11.1946		-30.7863		499.489	11.5446	536.853	4131.99		59.8868	2.27925	317.325	895761	1.23971		2.76661	0.0174943	0.220947	0.971401	0.61022
Seiland_483 7/9/2020 6:10:17 AM (Run: 1)		56.0497	73.2112	6.81149	1.30618	191.395		0.0250246	5.64521	17.5345	4.28594	0.672255	4.86697	0.0854919	2.30611	0.469891	11.697	2.30611	0.0570306	4.28594	0		499.576	27.8565	492.683	94.5007	522.082	19.8664	528.82	11.7084		-7.33475		515.082	12.0306	524.986	3602.68		55.2721	2.85016	320.799	892143	1.39744		3.02882		0.305192	0.710323	0.757697
Seiland_484 7/9/2020 6:12:14 AM (Run: 1)		55.1369	73.9004	6.58528	1.34031	2184.06		0.0240296	4.37589	16.6233	3.19536	0.694276	3.76127	0.0837044	1.98415	0.521598	11.9468	1.98415	0.0601565	3.19536	0		479.946	20.7545	609.193	69.0764	535.367	15.65	518.196	9.87938		14.9373		528.516	10.0719	516.798	1862.94		53.5847	2.56383	328.524	906329	1.26189	0.0102135	2.86606	0.00219165	0.404617	0.811421	0.769824
Seiland_489 7/9/2020 7:05:38 AM (Run: 1)		52.8194	70.1635	6.46472	1.32837	1541.41		0.0238438	3.92858	17.3975	3.71038	0.69165	4.19696	0.0872711	1.96152	0.462039	11.4585	1.96152	0.0574797	3.71038	2.39925e-16		476.279	18.4923	509.989	81.5666	533.791	17.4237	539.378	10.1495		-5.76259		526.658	10.4345	543.312	3885.28		53.7086	2.26027	313.937	889099	1.2824		2.81621	0.0244092	0.371955	0.863842	0.730898
Seiland_490 7/9/2020 7:07:35 AM (Run: 1)		52.6479	68.5508	6.30843	1.30206	183.6		0.024415	5.57412	16.844	3.96508	0.692062	5.34369	0.0845452	3.58233	0.668095	11.828	3.58233	0.0593684	3.96508	0		487.552	26.8516	580.644	86.1265	534.039	22.1922	523.195	18.0022		9.89396		527.088	18.3188	520.81	1791.01		45.2503	2.21132	310.566	902686	1.21541		2.82447		0.269076	0.677162	0.83026
Zirconia - Secondary reference zircon
Zirconia_495 7/9/2020 3:55:45 AM (Run: 1)		197.606	713.787	21.2999	3.61218	3867.4		0.0151083	2.08874	18.7427	3.3292	0.376888	3.87066	0.0512322	1.97444	0.504219	19.519	1.97444	0.053354	3.3292	0		303.088	6.28349	343.865	75.3367	324.746	10.7579	322.082	6.20307		6.33449		320.93	6.29502	334.438	17163		42.93	8.55061	1825.95	810138	0.734519	0.260587	71.6606	2.4357	43.0589	60.2179	28.6324
Zirconia_496 7/9/2020 3:57:41 AM (Run: 1)		229.717	916.975	26.6986	3.99176	1041.74		0.0154626	2.17453	18.5341	2.01956	0.389668	2.82951	0.0523798	1.98179	0.692383	19.0913	1.98179	0.0539547	2.01956	0		310.14	6.69262	369.174	45.4959	334.127	8.05609	329.116	6.35869		10.8507		330.577	6.42494	346.311	13931.6		49.7378	9.72283	2179.33	814970	0.903726	0.374609	89.4431	2.94497	50.2909	72.3632	36.4306
Zirconia_501 7/9/2020 4:51:08 AM (Run: 1)		376.853	2172.63	55.5947	5.7652	32201.2		0.0162841	2.33728	18.7694	1.89798	0.377409	2.93566	0.051376	2.23959	0.756098	19.4644	2.23959	0.0532783	1.89798	-2.07132e-16		326.485	7.56957	340.646	42.974	325.13	8.1674	322.964	7.05486		5.19084		322.749	7.12749	283.614	94749.3		62.7494	18.9868	1726.01	800904	2.0217	0.395143	150.405	3.24309	55.6743	72.202	35.6046
Zirconia_502 7/9/2020 4:53:05 AM (Run: 1)		303.581	1459.9	39.0548	4.80894	670.175		0.0156988	1.65204	18.3579	3.13066	0.38283	3.47591	0.0509716	1.51027	0.425991	19.6188	1.51027	0.0544725	3.13066	0		314.841	5.16101	390.619	70.2617	329.119	9.77093	320.484	4.72183		17.955		326.151	4.79872	322.372	24067.3		55.0272	16.697	1723.7	813363	1.75529	0.248958	127.508	2.91342	48.6146	65.2704	32.1651
Zirconia_507 7/9/2020 5:42:39 AM (Run: 1)		315.222	1526.45	41.6245	4.84245	1036.24		0.0161917	2.11307	19.1926	3.03611	0.370218	3.31139	0.0515335	1.32188	0.389055	19.4048	1.32188	0.0521034	3.03611	-2.18947e-16		324.647	6.80524	289.954	69.3671	319.815	9.08464	323.93	4.17615		-11.7176		316.823	4.26737	310.246	41989.8		42.495	16.4382	1819.21	808266	2.01096	0.307328	133.438	2.76384	47.4698	66.9429	32.2052
Zirconia_508 7/9/2020 5:44:36 AM (Run: 1)		273.075	1256.41	35.81	4.60098	1523.51		0.016658	1.67495	18.8999	2.89643	0.381951	3.52351	0.0523559	2.00645	0.563172	19.1	2.00645	0.0529104	2.89643	1.51075e-16		333.92	5.54704	324.96	65.7632	328.473	9.88828	328.969	6.43502		-1.23367		325.244	6.52738	306.904	17758.6		53.0959	15.8528	1600.02	793416	1.58976	0.22212	112.932	2.23053	42.3436	58.3134	28.2611
Zirconia_513 7/9/2020 6:37:57 AM (Run: 1)		628.616	7099.23	137.175	11.2934	3280.69		0.0144561	1.2591	19.2004	2.00356	0.37518	2.70195	0.0522455	1.81282	0.661939	19.1404	1.81282	0.0520822	2.00356	-2.44503e-16		290.096	3.6265	289.061	45.7827	323.486	7.48494	328.293	5.80236		-13.5722		323.366	5.88123	233.497	42172		53.2592	37.7491	2128.06	784917	4.43174	1.94002	302.756	10.6479	152.142	155.531	66.0827
Zirconia_514 7/9/2020 6:39:54 AM (Run: 1)		622.988	7245.05	136.061	11.6295	948.816		0.0140796	1.88104	18.9917	2.07001	0.377472	2.71742	0.0519934	1.76052	0.638662	19.2332	1.76052	0.0526545	2.07001	1.21703e-16		282.594	5.2787	313.907	47.0928	325.177	7.56117	326.748	5.60912		-4.0907		324.796	5.68147	222.25	38757.5		65.5937	39.3744	2187.71	787305	4.21275	2.00509	305.71	10.6048	151.972	155.746	66.4687
Zirconia_519 7/9/2020 7:33:18 AM (Run: 1)		614.602	6962.96	132.665	11.3292	1174.82		0.0142249	1.64403	18.8041	1.46589	0.381067	2.28188	0.05197	1.74875	0.755416	19.2419	1.74875	0.0531799	1.46589	0		285.491	4.66057	336.454	33.2154	327.823	6.39305	326.605	5.56924		2.92721		327.662	5.62778	225.359	18930.1		49.7625	38.1337	2108.54	774403	4.05402	1.6817	298.696	10.1072	148.709	150.888	65.1202
Zirconia_520 7/9/2020 7:35:15 AM (Run: 1)		619.751	7125.84	134.643	11.4979	1078.32		0.0141503	1.63264	19.0251	2.2819	0.375885	2.86336	0.0518656	1.72968	0.595253	19.2806	1.72968	0.0525623	2.2819	2.24872e-16		284.004	4.60434	309.978	51.9483	324.006	7.9429	325.965	5.49798		-5.15744		323.78	5.57359	224.834	10327.1		52.1175	38.2121	2128.93	777035	4.20163	1.67142	301.204	10.3597	147.834	154.367	65.0063
Experiment on July 8, 2020
Isotope ratio and date errors do not include systematic calibration errors of 0.30% (207Pb/206Pb) and 0.62% (206Pb/238U) (2 sigma).
Trace element concentrations were deleted from analyses known to have intersected inclusions of other minerals based on P and Ti.
Ablation used a laser spot size of 25 microns and a laser firing repetition rate of 5 Hz.
Activity of TiO2 for Ti-in-Zircon temperature calculation is 0.8.
Plesovice - Primary zircon standard
PL_371 7/8/2020 4:50:37 PM (Run: 1)	std	606.436	74.7843	35.5167	0.123318	3433.2		0.0177753	4.58848	18.9445	1.78761	0.389071	3.03593	0.0534577	2.45384	0.801568	18.7064	2.45384	0.0527859	1.78761	0		356.122	16.1975	319.574	40.6272	333.691	8.63429	335.715	8.02709		-5.05088		334.134	8.11885	335.898	313.447		361.115	89.3979	585.317	673081	4.84634	0.0186186	1.8114	0.12508	2.45259	4.62161	1.1679
PL_372 7/8/2020 4:52:34 PM (Run: 1)	std	594.591	72.397	34.7686	0.121759	1892.2		0.0165458	4.56583	18.6221	1.64405	0.395948	2.62326	0.0534768	2.04416	0.769937	18.6997	2.04416	0.0536997	1.64405	1.32404e-16		331.689	15.0208	358.468	37.107	338.705	7.5551	335.832	6.68919		6.31482		339.322	6.75692	336.568	165.199		355.347	86.9518	578.815	672307	4.91799		1.84187	0.233876	2.59247	5.22402	1.03237
PL_373 7/8/2020 4:54:31 PM (Run: 1)	std	542.073	64.5198	31.4633	0.119024	872.895		0.0168981	6.26389	18.5776	1.54537	0.394313	2.86167	0.0531288	2.40853	0.834407	18.8222	2.40853	0.0538282	1.54537	0		338.693	21.0386	363.853	34.8468	337.515	8.21733	333.702	7.83282		8.28656		337.797	7.90522	333.865	285.986		304.009	81.2792	510.914	668734	4.70649	0.0112511	1.66318	0.132714	2.31244	4.03724	1.02815
PL_374 7/8/2020 4:56:28 PM (Run: 1)	std	567.116	68.7974	33.4553	0.121311	641.595		0.0166096	3.30453	19.0762	1.38686	0.390668	2.82447	0.0540505	2.46054	0.863966	18.5012	2.46054	0.0524212	1.38686	-2.60704e-16		332.958	10.9126	303.869	31.6068	334.857	8.05661	339.341	8.13368		-11.6738		335.248	8.23029	340.009	255.675		336.081	80.5304	550.38	678377	4.87192	0.0185334	1.82476	0.170058	2.12156	3.81042	1.01518
PL_383 7/8/2020 5:30:56 PM (Run: 1)	std	622.898	76.8425	35.9993	0.123363	2720.03		0.0165058	4.07513	19.073	1.64106	0.382554	2.847	0.0529188	2.32644	0.809602	18.8969	2.32644	0.0524301	1.64106	0		330.894	13.3746	304.225	37.3981	328.915	7.99885	332.417	7.53747		-9.26651		329.177	7.62594	332.822	283.677		355.53	88.5682	607.695	683959	4.87742	0.0240005	1.89808	0.158078	2.58007	4.88937	1.27206
PL_384 7/8/2020 5:32:53 PM (Run: 1)	std	595.713	79.2559	35.9544	0.133044	1270.35		0.017646	4.93427	18.1509	1.05857	0.417094	2.84243	0.0549073	2.63796	0.921392	18.2125	2.63796	0.0550937	1.05857	0		353.553	17.2936	416.044	23.6517	353.971	8.49483	344.58	8.8512		17.1772		354.512	8.91549	344.844	297.584		343.546	83.9794	606.864	685696	4.74754	0.0648178	2.68517	0.189901	2.74458	4.91449	1.2514
PL_389 7/8/2020 5:58:45 PM (Run: 1)	std	538.514	63.9778	31.2771	0.118804	1320.11		0.0160549	5.21527	18.7532	1.95833	0.392778	3.20021	0.0534222	2.53106	0.784724	18.7188	2.53106	0.0533242	1.95833	3.57755e-16		321.926	16.6563	342.617	44.3246	336.397	9.16375	335.498	8.27447		2.07788		335.915	8.3632	335.161	142.38		255.495	71.8705	397.722	667534	5.52467	0.00744343	1.76649	0.0932534	1.22944	2.51689	0.785599
PL_390 7/8/2020 6:00:42 PM (Run: 1)	std	565.447	71.7117	33.2398	0.126823	631.048		0.0161073	4.9771	19.0849	1.52867	0.389936	2.35929	0.0539738	1.79706	0.749886	18.5275	1.79706	0.0523974	1.52867	-1.61487e-16		322.969	15.9468	302.764	34.8466	334.323	6.72064	338.872	5.93244		-11.9261		333.948	6.00851	338.821	173.184		271.004	76.9854	418.527	674251	5.99297	0.0244288	1.66139	0.162286	1.66232	3.66014	0.815283
PL_395 7/8/2020 6:26:28 PM (Run: 1)	std	593.689	71.6475	34.8165	0.120682	889.746		0.0164602	3.27606	18.8508	1.42508	0.393965	2.84198	0.0538624	2.45886	0.858036	18.5658	2.45886	0.0530482	1.42508	0		329.987	10.7228	330.827	32.3231	337.262	8.15561	338.191	8.10128		-2.22596		336.934	8.18882	337.973	282.684		326.442	82.9618	495.562	676479	5.15498	0.00480275	1.82995	0.0970724	2.24886	4.2554	0.949953
PL_396 7/8/2020 6:28:25 PM (Run: 1)	std	591.827	70.2545	34.5134	0.118708	1236.12		0.0165006	4.90194	18.916	1.53529	0.390492	2.36214	0.0535723	1.79517	0.74818	18.6664	1.79517	0.0528653	1.53529	-1.60997e-16		330.79	16.0832	323.037	34.8704	334.729	6.73566	336.416	5.88435		-4.14189		334.466	5.95406	336.241	186.88		361.552	83.54	554.763	663705	4.88701		1.59637	0.102514	2.64324	4.28116	1.04331
PL_401 7/8/2020 6:54:13 PM (Run: 1)	std	689.962	91.7309	39.9441	0.132951	706.895		0.0157587	2.70938	18.7714	2.11938	0.388908	2.94805	0.0529472	2.04919	0.686845	18.8868	2.04919	0.0532725	2.11938	0		316.033	8.49594	340.457	47.9874	333.571	8.3818	332.59	6.64258		2.31071		333.741	6.71954	333.1	324.33		452.181	92.5518	703.391	718833	4.92892		2.12552	0.209546	3.18756	4.91439	1.50547
PL_402 7/8/2020 6:56:10 PM (Run: 1)	std	695.5	89.9233	40.3899	0.129293	10223.8		0.0172708	5.42288	18.8755	2.19902	0.38705	3.0389	0.0529863	2.09744	0.682372	18.8728	2.09744	0.0529788	2.19902	-1.92728e-16		346.099	18.6088	327.893	49.9026	332.212	8.61037	332.83	6.80375		-1.50571		332.438	6.88644	332.848	307.819		453.697	95.8943	722.035	715913	5.75156	0.00645567	2.20438	0.193001	3.22512	5.09396	1.52869
PL_407 7/8/2020 7:18:01 PM (Run: 1)	std	719.818	97.1436	42.3874	0.134956	1289		0.0169963	5.3001	18.7425	0.786851	0.394785	1.80142	0.0536646	1.62048	0.882537	18.6343	1.62048	0.0533546	0.786851	-1.74341e-16		340.646	17.9033	343.902	17.8055	337.859	5.17723	336.981	5.32045		2.0125		338.202	5.37313	337.29	202.365		480.954	90.061	761.982	717328	5.0397	0.0197627	2.20238	0.243983	3.31338	6.99243	1.45592
PL_408 7/8/2020 7:19:58 PM (Run: 1)	std	711.034	95.0313	41.817	0.133652	50941.1		0.0176472	5.20862	18.7961	1.5996	0.392818	2.52143	0.05355	1.94907	0.762893	18.6741	1.94907	0.0532024	1.5996	0		353.576	18.2563	337.447	36.2383	336.426	7.2206	336.28	6.38629		0.345924		336.702	6.45713	336.251	320.043		468.162	97.0661	739.449	714413	5.29184	0.0254247	1.96342	0.179296	3.16312	6.75025	1.50669
PL_413 7/8/2020 7:45:43 PM (Run: 1)	std	766.427	129.086	47.365	0.168425	571.474		0.0188378	5.35805	18.154	2.34259	0.421223	4.80646	0.0554605	4.19694	0.870739	18.0309	4.19694	0.0550842	2.34259	1.81021e-16		377.211	20.0237	415.604	52.346	356.925	14.4646	347.959	14.2165		16.2764		357.644	14.3284	347.876	334.42		459.174	101.01	853.32	732634	5.32729	0.251851	3.83938	0.525893	6.03895	7.70735	2.02348
PL_414 7/8/2020 7:47:40 PM (Run: 1)	std	750.692	104.409	44.2308	0.139083	4824.98		0.0177385	4.42299	18.9221	1.64035	0.390235	2.39058	0.0535543	1.73899	0.715557	18.6726	1.73899	0.0528483	1.64035	1.5587e-16		355.39	15.5815	322.29	37.262	334.541	6.81351	336.306	5.6984		-4.34898		334.856	5.76772	336.312	320.033		491.425	106.699	782.846	719647	5.42822	0.0234492	2.49043	0.232783	3.67677	6.33851	1.74736
PL_419 7/8/2020 8:13:25 PM (Run: 1)	std	701.598	115.033	40.9911	0.163959	2397.87		0.0153034	6.7851	18.9179	2.33308	0.38722	3.44674	0.0531287	2.53708	0.730472	18.8222	2.53708	0.05286	2.33308	1.49994e-16		306.972	20.671	322.756	52.9942	332.336	9.76902	333.702	8.25087		-3.39132		332.208	8.34897	334.239	384.5		417.34	104.462	874.055	816152	5.12384	0.0836069	2.76005	0.324279	3.74096	6.46932	1.75615
PL_420 7/8/2020 8:15:23 PM (Run: 1)	std	677.837	102.121	39.7491	0.150657	905.638		0.0165721	4.53357	18.9562	1.93104	0.388153	2.63253	0.0533646	1.78922	0.669252	18.739	1.78922	0.0527532	1.93104	-1.28452e-16		332.212	14.938	318.17	43.8977	333.02	7.47427	335.146	5.84327		-5.3355		332.805	5.91852	335.001	376.536		425.025	99.4103	805.934	802148	5.25744	0.0376003	2.08212	0.213276	3.12103	6.64065	1.16581
Seiland - Secondary reference zircon
Seiland_461 7/8/2020 4:58:27 PM (Run: 1)		46.6103	60.4647	5.59306	1.29724	108.099		0.02296	5.22835	17.4999	4.66505	0.679314	5.28462	0.0862196	2.48284	0.466018	11.5983	2.48284	0.0571431	4.66505	1.51792e-16		458.824	23.7187	497.061	102.781	526.36	21.7061	533.14	12.7044		-7.25862		522.056	13.0576	543.615	3697.15		67.9928	2.03428	277.114	770735	1.35218		2.61801	0.0206671	0.0805704	0.636413	0.727953
Seiland_462 7/8/2020 5:06:42 PM (Run: 1)		47.1054	61.2901	5.55051	1.30113	482.518		0.0214486	4.22554	17.351	5.65328	0.682671	6.15264	0.0859082	2.42805	0.391292	11.6403	2.42805	0.0576336	5.65328	0		428.938	17.9339	515.839	124.155	528.388	25.3457	531.292	12.3828		-2.99576		524.112	12.7737	548.212	4007.01		64.8573	2.47817	274.71	766214	1.30376		2.58299	0.00551865	0.266579	0.634821	0.613851
Seiland_467 7/8/2020 6:02:43 PM (Run: 1)		48.8334	63.598	5.81459	1.30235	770.265		0.0216492	4.27643	16.9686	3.69429	0.704598	4.42654	0.0867134	2.43853	0.546252	11.5322	2.43853	0.0589324	3.69429	-1.95147e-16		432.907	18.3161	564.579	80.4635	541.534	18.5786	536.07	12.5435		5.04963		537.28	12.8206	553.1	1882.66		66.9175	2.5249	280.397	780024	1.34518		2.74385	0.0282235	0.211163	0.757622	0.618828
Seiland_468 7/8/2020 6:04:40 PM (Run: 1)		50.1894	65.506	5.92567	1.30518	118.533		0.0224207	6.09537	16.9973	3.77907	0.687429	4.57205	0.0847435	2.57338	0.558595	11.8003	2.57338	0.0588329	3.77907	0		448.165	27.0167	560.882	82.362	531.255	18.9122	524.374	12.9599		6.50892		527.088	13.2301	535.489	3725.7		71.039	1.98713	285.525	782433	1.13048	0.0133609	2.63914	0.0108879	0.331848	0.864357	0.689342
Seiland_479 7/8/2020 7:49:40 PM (Run: 1)		53.1257	70.9654	6.62772	1.3358	321135		0.0258456	4.92591	17.1198	5.19864	0.693842	5.39407	0.0861506	1.43879	0.260376	11.6076	1.43879	0.0584118	5.19864	2.35009e-16		515.758	25.0844	545.27	113.597	535.106	22.4354	532.731	7.35673		2.29968		530.801	7.72384	530.142	3826.49		76.8038	2.52886	292.709	817158	1.26934		2.93436		0.18735	0.972176	0.678012
Seiland_480 7/8/2020 7:51:37 PM (Run: 1)		53.4649	70.0744	6.27435	1.31066	858.036		0.0223252	5.2877	17.9599	5.80473	0.647402	6.09491	0.0843291	1.85826	0.300531	11.8583	1.85826	0.0556795	5.80473	3.25917e-16		446.277	23.3392	439.644	129.163	506.879	24.3205	521.911	9.31626		-18.7121		502.495	9.7211	532.93	3648.74		72.7348	2.27881	289.489	815355	1.25285		2.84575	0.0115804	0.244852	0.733017	0.753273
Zirconia - Secondary reference zircon
Zirconia_491 7/8/2020 5:34:52 PM (Run: 1)		204.327	827.298	23.6478	4.04889	409.568		0.0148415	1.72775	19.041	2.45137	0.385813	3.56355	0.0532802	2.58644	0.720375	18.7687	2.58644	0.0525182	2.45137	2.77995e-16		297.773	5.10707	308.016	55.8273	331.306	10.0736	334.629	8.43418		-8.64019		329.061	8.54231	382.591	23563.7		36.7485	8.82542	1862.94	706753	0.820033	0.353731	80.9738	2.85632	45.5534	64.5298	31.614
Zirconia_492 7/8/2020 5:36:49 PM (Run: 1)		218.571	955.132	26.0245	4.36989	319.796		0.0145398	2.16309	18.9666	2.69512	0.386353	3.38996	0.0531464	2.05625	0.599391	18.816	2.05625	0.0527241	2.69512	1.59067e-16		291.764	6.26578	316.972	61.279	331.702	9.59256	333.81	6.68927		-5.31207		329.549	6.78399	402.335	27735.3		40.5494	8.69421	2073.68	699758	1.01479	0.440988	93.271	3.37855	55.2117	71.9497	35.0664
Zirconia_497 7/8/2020 6:30:24 PM (Run: 1)		219.448	920.022	25.9087	4.19243	441.165		0.0150891	2.85953	19.1223	2.85988	0.378502	3.97353	0.0524938	2.75863	0.689691	19.0499	2.75863	0.0522949	2.85988	-1.11691e-16		302.704	8.59142	298.337	65.2425	325.935	11.0782	329.814	8.86953		-10.5508		323.672	8.98668	366.917	22966.5		49.3568	9.29357	1977.8	731586	0.871324	0.305999	89.1162	3.04165	50.5582	68.5021	34.2233
Zirconia_498 7/8/2020 6:32:21 PM (Run: 1)	high 204	209.967	847.705	23.8992	4.03733	170.6		0.0147479	1.98015	18.573	2.80022	0.385481	3.4209	0.0519257	1.96502	0.566979	19.2583	1.96502	0.0538417	2.80022	0		295.911	5.81679	364.446	63.1352	331.063	9.66434	326.334	6.25291		10.4575		328.872	6.33113	364.662	23752.2		42.608	8.66221	1883.76	717832	0.695634	0.360442	83.233	2.81065	45.6399	64.4821	31.3501
Zirconia_503 7/8/2020 7:21:57 PM (Run: 1)		321.263	1542.78	41.4217	4.80223	1478.76		0.0157537	2.20822	19.172	2.37202	0.366723	3.37711	0.0509922	2.40383	0.705685	19.6108	2.40383	0.0521594	2.37202	-4.64071e-16		315.935	6.92229	292.396	54.1711	317.222	9.20095	320.61	7.51843		-9.64921		315.282	7.61248	324.584	9475.79		57.388	16.0863	1694.18	724818	2.04706	0.338223	138.333	2.76892	46.5898	68.2646	32.0889
Zirconia_504 7/8/2020 7:23:54 PM (Run: 1)		264.868	1124.21	31.9203	4.24442	1424.24		0.0157065	1.75524	19.2572	2.41458	0.369371	3.12672	0.0515886	1.98651	0.62734	19.3841	1.98651	0.0519287	2.41458	1.83741e-16		314.994	5.48605	282.28	55.2428	319.187	8.56368	324.267	6.28226		-14.8743		316.991	6.37169	333.296	20507.7		43.5786	13.629	1417.76	731098	1.49043	0.166522	107.379	1.83062	33.8693	48.3433	23.9436
Zirconia_509 7/8/2020 8:17:35 PM (Run: 1)		370.359	2175.27	59.0765	5.87341	1344.05		0.0179039	1.75704	19.064	2.14338	0.375929	3.12497	0.0519779	2.27406	0.720814	19.2389	2.27406	0.0524548	2.14338	0		358.675	6.24647	305.278	48.8368	324.038	8.66932	326.654	7.24324		-7.00206		322.221	7.33214	75.3897	136350		35.2156	18.0138	1610.48	740272	2.0358	0.272088	150.561	3.35421	51.9846	67.8497	31.9876
Zirconia_510 7/8/2020 8:19:41 PM (Run: 1)		357.744	2070.87	56.2554	5.78868	384.524		0.0178473	2.37352	19.168	2.71257	0.371303	3.58892	0.0516183	2.34997	0.64898	19.373	2.34997	0.0521703	2.71257	2.76752e-16		357.551	8.41192	292.875	61.9429	320.619	9.86709	324.45	7.43578		-10.781		318.666	7.53639	93.3422	118884		65.6907	19.8947	1659.62	724867	1.95593	0.28983	156.018	3.19629	56.5907	72.396	33.4374
Experiment on July 8, 2020
Isotope ratio and date errors do not include systematic calibration errors of 0.32% (207Pb/206Pb) and 0.62% (206Pb/238U) (2 sigma).
Trace element concentrations were deleted from analyses known to have intersected inclusions of other minerals based on P and Ti.
Ablation used a laser spot size of 25 microns and a laser firing repetition rate of 5 Hz.
Activity of TiO2 for Ti-in-Zircon temperature calculation is 0.8.
[truncated: 92 more columns]
